# Supplementary material for: Genomic characterisation of Chinese myeloid malignancies and its clinical correlates: insights from targeted next-generation sequencing
Source: Front Med (Lausanne). 2026 Apr 30;13:1773307. doi: 10.3389/fmed.2026.1773307 (PMC13173672; doi:10.3389/fmed.2026.1773307)
Supplement: Supplementary file 1 [file Table_1.xlsx]

## Sheet: S1
Supplementary Table 1. List of 110 genes for targeted sequencing.
ABL1	RUNX1	SF1	MPL	ATM
ATRX	SMC1A	SRP72	NOTCH1	CALR
CBL	SUZ12	TET2	PHF6	MYD88
CRLF2	U2AF2	ZAP70	PTPRT	NRAS
DIS3	ARID1B	ATG2B	SETBP1	RB1
EZH2	CDKN2A	COL12A1	SMN1	SF3B1
GNAS	DOT1L	DDX11	TERT
JAK1	FBXW7	ETNK1	WT1
KMT2D	HRAS	GATA2	ASXL2
NT5C2	KDM5A	IKZF1	CUX1
PRPF40B	MECOM	KMT2A	CREBBP
ROBO1	PDGFRA	MYC	DDX41
SH2B3	PTPN11	NPM1	ETV6
STAG2	SMC3	PML	IL7R
TYK2	TERC	RARA	KMT2C
ZNF608	WAC	SF3A1	STAG1
ANKRD26	ASXL1	SRSF2	PAX5
BCOR	BRAF	U2AF1	ROBO2
CCND1	CEBPA	ZRSR2	SMARCA2
BRINP3	CTCF	ARID1A	STAT3
GSKIP	GATA1	BCORL1	EP300
JAK2	IDH2	CCND2	FLT3
KRAS	KIT	CSF3R	IDH1
NF1	NOTCH2	DNMT3A	KDM6A
PBRM1	PIGA	FAT1	TP53
PTEN	RAD21	JAK3	ZFP36L1

## Sheet: S2
Supplementary Table 2. The co-occurrence and mutual exclusivity of SNP with mutant genes in AML patients.
Label	NT5C2 SNP rs34104646	NT5C2 SNP rs10883841	ANKRD26 SNP rs2274741	ANKRD26 SNP rs10829163	ANKRD26 SNP rs12572862	ANKRD26 SNP rs138423863	ANKRD26 SNP rs12359281	ANKRD26 SNP rs7897309	PTEN SNP rs12573787	PTEN SNP rs71022512	PTEN SNP rs2943772	ATM SNP rs659243	KMT2A SNP rs150804738	NOTCH2 SNP rs61788900	NOTCH2 SNP rs61788901	NOTCH2 SNP rs11810554	NOTCH2 SNP rs372504208	SH2B3 SNP rs78894077	SH2B3 SNP rs3184504	DDX11 SNP rs2075322	DDX11 SNP rs1046457	DDX11 SNP rs1046458	KDM5A SNP rs11062385	KMT2D SNP rs80149580	KMT2D SNP rs3741626	FLT3 SNP rs1933437	FLT3 SNP rs12872889	DIS3 SNP rs7332388	DIS3 SNP rs4883918	MPL SNP rs149265851	ATG2B SNP rs2289622	ATG2B SNP rs143695335	ATG2B SNP rs3759601	ATG2B SNP rs9323945	NM_018036 SNP rs34296665	ATG2B SNP rs146022217	PML SNP rs743580	PML SNP rs743581	PML SNP rs743582	TP53 SNP rs1042522	SETBP1 SNP rs663651	SETBP1 SNP rs3085861	SETBP1 SNP rs3744825	SETBP1 SNP rs1064204	TYK2 SNP rs2304256	DOT1L SNP rs3815308	DOT1L SNP rs2302061	CEBPA SNP rs762459325	ASXL1 SNP rs6058694
NT5C2 SNP rs34104646	1	0.53779	0.44823	0.27027	0.05244	0.11034	0.37816	0.42849	0.18446	0.24384	0.24384	0.32714	-0.17775	0.1235	0.1235	0.11242	-0.02917	0.14488	0.40105	0.41474	0.36497	0.36497	0.03779	-0.02917	0.33223	0.39424	0.22602	0.08449	0.41476	0.13296	0.3796	0.14488	0.10121	0.3796	0.18934	0.11034	0.2742	0.11344	0.22927	-0.10411	0.18175	0.18175	0.28762	0.05244	0.2917	0.21098	0.40078	0.01705	0.24384
NT5C2 SNP rs10883841	0.53779	1	0.44259	0.30312	0.23103	0.09408	0.13563	0.34881	-0.03749	0.28948	0.28948	0.3603	-0.01702	0.0308	0.0308	0.10289	-0.1285	0.01926	0.32647	0.33762	0.27886	0.27886	0.23016	-0.1285	0.32876	0.30312	0.09752	0.1747	0.41573	0.22565	0.29099	0.22559	-0.03185	0.29099	0.2596	0.19208	0.35203	0.24478	0.15888	-0.02432	0.22326	0.22326	0.17477	-0.01417	0.26518	0.12399	0.22583	0.07513	0.28948
ANKRD26 SNP rs2274741	0.44823	0.44259	1	0.56148	0.37954	0.34542	0.3878	0.68876	0.19391	0.19391	0.19391	0.32127	-0.07143	0.08615	-0.02154	0.51954	-0.1348	0.06349	0.64466	0.66667	0.63006	0.63006	0.28154	-0.1348	0.32323	0.50418	0.39843	0.2247	0.57072	0.08562	0.65302	0.23665	0.06682	0.65302	0.33929	0.26318	0.54886	0.31027	0.40476	-0.04374	0.40919	0.40919	0.35522	0.37954	0.38516	0.23761	0.29074	0.07881	0.19391
ANKRD26 SNP rs10829163	0.27027	0.30312	0.56148	1	0.25528	0.25332	0.2844	0.12305	-0.15965	-0.15965	-0.15965	5.46952E-17	-0.04583	0.19808	0.1405	0.04226	-0.2188	0.05185	0.03878	0.08148	0.06027	0.06027	-0.12349	0.16283	0.23704	-0.04167	0.03225	-0.06146	0.1405	0.04201	0.10166	0.14445	-0.08575	0.10166	-0.04583	0.16536	0.06146	-0.02746	0.10949	0.01247	0.02534	0.02534	0.10294	0.25528	-0.02975	0.07098	0.03225	-0.00843	-0.15965
ANKRD26 SNP rs12572862	0.05244	0.23103	0.37954	0.25528	1	0.77082	-0.10189	0.30865	0.11149	0.18176	0.18176	0.16938	0.14633	-0.05791	-0.12684	0.23985	0.03858	0.38873	0.28889	0.29875	0.30865	0.30865	0.14328	-0.11371	0.05617	0.25528	0.12684	0.12546	0.21784	-0.10189	0.31861	-0.05469	0.18821	0.31861	0.23778	0.0337	0.15753	0.08767	0.08231	0.0224	0.35571	0.35571	0.25822	0.38525	0.04932	-0.04301	0.12684	0.111	0.18176
ANKRD26 SNP rs138423863	0.11034	0.09408	0.34542	0.25332	0.77082	1	-0.03711	0.23792	0.21232	-0.04044	-0.04044	3.38214E-17	0.0658	-0.08596	-0.16862	0.1247	0.09495	0.27115	0.22268	0.23028	0.23792	0.23792	0.04596	-0.08765	0.13824	0.16536	0.08596	-0.03054	0.07935	-0.03711	0.24559	0.00532	0.22567	0.24559	0.0658	0.11616	0.03054	0.05585	0.04386	-0.06268	0.24467	0.24467	0.36239	0.2443	0.02628	-0.02642	0.08596	0.04235	-0.04044
ANKRD26 SNP rs12359281	0.37816	0.13563	0.3878	0.2844	-0.10189	-0.03711	1	0.2671	0.13518	0.05779	0.05779	0.1066	0.04029	0.06378	0.06378	0.17439	-0.0984	-0.14326	0.25	0.25853	0.18432	0.18432	-0.10755	0.06933	0.10093	0.2036	0.08807	0.14753	0.1397	-0.06534	0.27572	0.10093	0.07538	0.27572	0.06547	0.07887	0.16415	-0.09656	0.32904	0.07813	0.1397	0.1397	0.20037	0.18829	0.24744	0.1918	0.23993	0.15559	0.05779
ANKRD26 SNP rs7897309	0.42849	0.34881	0.68876	0.12305	0.30865	0.23792	0.2671	1	0.39128	0.39128	0.39128	0.45557	-0.06261	0.01888	-0.04012	0.69116	0.02259	0.12776	0.93597	0.9027	0.87136	0.87136	0.57717	-0.23807	0.22263	0.81363	0.4531	0.43674	0.66785	0.10154	0.96875	0.22263	0.32214	0.96875	0.60267	0.23792	0.71363	0.50177	0.33655	-0.04154	0.60885	0.60885	0.31641	0.30865	0.61197	0.30795	0.57109	-0.02591	0.39128
PTEN SNP rs12573787	0.18446	-0.03749	0.19391	-0.15965	0.11149	0.21232	0.13518	0.39128	1	0.21289	0.21289	0.07744	-0.10244	0.04192	-0.01324	0.40555	0.29894	0.08042	0.4788	0.49515	0.51156	0.51156	0.25702	-0.06661	-0.00828	0.48599	0.34418	0.17963	0.20739	0.05779	0.34993	0.08042	0.15059	0.34993	0.24513	0.04381	0.32982	0.22359	0.2366	-0.10157	0.42802	0.42802	0.33573	-0.02904	0.21483	0.22999	0.28902	0.06863	0.21289
PTEN SNP rs71022512	0.24384	0.28948	0.19391	-0.15965	0.18176	-0.04044	0.05779	0.39128	0.21289	1	1	0.89056	0.00732	-0.23387	-0.23387	0.23688	0.29894	0.08042	0.4788	0.49515	0.45142	0.45142	0.42131	-0.06661	0.08042	0.48599	0.28902	0.29284	0.42802	-0.097	0.34993	-0.18567	0.15059	0.34993	0.51954	-0.20895	0.38642	0.2784	0.2366	-0.02689	0.31771	0.31771	0.04226	0.18176	0.37923	0.22999	0.23387	0.37139	1
PTEN SNP rs2943772	0.24384	0.28948	0.19391	-0.15965	0.18176	-0.04044	0.05779	0.39128	0.21289	1	1	0.89056	0.00732	-0.23387	-0.23387	0.23688	0.29894	0.08042	0.4788	0.49515	0.45142	0.45142	0.42131	-0.06661	0.08042	0.48599	0.28902	0.29284	0.42802	-0.097	0.34993	-0.18567	0.15059	0.34993	0.51954	-0.20895	0.38642	0.2784	0.2366	-0.02689	0.31771	0.31771	0.04226	0.18176	0.37923	0.22999	0.23387	0.37139	1
ATM SNP rs659243	0.32714	0.3603	0.32127	5.46952E-17	0.16938	3.38214E-17	0.1066	0.45557	0.07744	0.89056	0.89056	1	-0.07559	-0.2849	-0.2849	0.15488	0.2098	0.03054	0.4264	0.44096	0.39345	0.39345	0.43373	-0.04196	0.12217	0.42444	0.22792	0.21441	0.45584	-0.13325	0.40893	-0.15271	0.14142	0.40893	0.52915	-0.17408	0.31187	0.16984	0.25198	-0.07715	0.22792	0.22792	-0.06063	0.24197	0.3963	0.17342	0.2849	0.20851	0.89056
KMT2A SNP rs150804738	-0.17775	-0.01702	-0.07143	-0.04583	0.14633	0.0658	0.04029	-0.06261	-0.10244	0.00732	0.00732	-0.07559	1	-0.08615	-0.08615	-0.11708	-0.06344	0.08081	-0.08058	-0.07143	-0.06261	-0.06261	0.05702	-0.06344	-0.09235	-0.16042	-0.2369	0.01473	0.02154	-0.1108	-0.0541	-0.09235	-9.27249e-19	-0.0541	-0.03571	0.0658	-0.01473	0.06419	-0.16667	-0.02916	0.02154	0.02154	0.04583	0.00915	0.0428	-0.15567	-0.02154	-0.07881	0.00732
NOTCH2 SNP rs61788900	0.1235	0.0308	0.08615	0.19808	-0.05791	-0.08596	0.06378	0.01888	0.04192	-0.23387	-0.23387	-0.2849	-0.08615	1	0.89177	0.28902	-0.02869	0.04525	0.07289	0.04547	0.07788	0.07788	-0.03868	0.09085	-0.04177	0.08292	-0.08009	-0.0933	0.08009	0.21563	-0.00699	0.21928	-0.02686	-0.00699	-0.19383	0.24467	-0.01777	-0.1699	0.13401	-0.02052	0.08009	0.08009	0.08983	0.1489	-0.04516	-0.10129	0.13636	0.06337	-0.23387
NOTCH2 SNP rs61788901	0.1235	0.0308	-0.02154	0.1405	-0.12684	-0.16862	0.06378	-0.04012	-0.01324	-0.23387	-0.23387	-0.2849	-0.08615	0.89177	1	0.23387	-0.02869	0.13226	0.01215	-0.01436	0.01888	0.01888	-0.03868	0.09085	-0.04177	0.02534	-0.08009	-0.0933	0.02597	0.21563	-0.06524	0.13226	-0.02686	-0.06524	-0.19383	0.16201	-0.01777	-0.11613	0.07418	-0.02052	0.02597	0.02597	0.03225	0.1489	-0.09893	-0.10129	0.08225	0.06337	-0.23387
NOTCH2 SNP rs11810554	0.11242	0.10289	0.51954	0.04226	0.23985	0.1247	0.17439	0.69116	0.40555	0.23688	0.23688	0.15488	-0.11708	0.28902	0.23387	1	0.06661	0.09697	0.75948	0.72442	0.7513	0.7513	0.40014	-0.17709	0.00828	0.74659	0.42802	0.44303	0.45449	0.25178	0.65948	0.27436	0.19165	0.65948	0.24879	0.2932	0.57586	0.37923	0.43417	0.02689	0.61997	0.61997	0.19252	0.38038	0.3332	0.27363	0.31771	0.13322	0.23688
NOTCH2 SNP rs372504208	-0.02917	-0.1285	-0.1348	-0.2188	0.03858	0.09495	-0.0984	0.02259	0.29894	0.29894	0.29894	0.2098	-0.06344	-0.02869	-0.02869	0.06661	1	0.11021	0.14313	0.14802	0.15292	0.15292	0.12185	-0.05634	0.11021	0.16283	0.02869	0.06216	-0.14823	-0.0984	0.02917	0.11021	0.02967	0.02917	0.1348	0.09495	-0.18484	-0.10927	-0.01586	-0.22013	0.21039	0.21039	0.09159	0.03858	0.10927	-0.13826	0.02869	0.14873	0.29894
SH2B3 SNP rs78894077	0.14488	0.01926	0.06349	0.05185	0.38873	0.27115	-0.14326	0.12776	0.08042	0.08042	0.08042	0.03054	0.08081	0.04525	0.13226	0.09697	0.11021	1	0.1107	0.11929	0.12776	0.12776	0.00461	-0.08202	0.16045	0.05185	0.12878	-0.17741	0.13226	-0.14326	0.13614	0.02052	-0.06479	0.13614	0.10967	0.00532	0.08811	0.10029	-0.02309	0.03299	0.21928	0.21928	0.04074	0.16702	-0.10029	0.09667	0.12878	-0.1019	0.08042
SH2B3 SNP rs3184504	0.40105	0.32647	0.64466	0.03878	0.28889	0.22268	0.25	0.93597	0.4788	0.4788	0.4788	0.4264	-0.08058	0.07289	0.01215	0.75948	0.14313	0.1107	1	0.96699	0.93597	0.93597	0.59504	-0.25943	0.20837	0.87905	0.53452	0.46544	0.6803	0.16477	0.90672	0.20837	0.30151	0.90672	0.56408	0.22268	0.78127	0.57937	0.37605	-0.01645	0.6803	0.6803	0.41367	0.28889	0.62765	0.35125	0.53452	0.17782	0.4788
DDX11 SNP rs2075322	0.41474	0.33762	0.66667	0.08148	0.29875	0.23028	0.25853	0.9027	0.49515	0.49515	0.49515	0.44096	-0.07143	0.04547	-0.01436	0.72442	0.14802	0.11929	0.96699	1	0.96792	0.96792	0.55595	-0.24846	0.21549	0.8454	0.55277	0.41994	0.70353	0.09066	0.87327	0.21549	0.3118	0.87327	0.52381	0.23028	0.80795	0.59914	0.38889	-0.02916	0.70353	0.70353	0.42779	0.29875	0.58963	0.36324	0.49295	0.18389	0.49515
DDX11 SNP rs1046457	0.36497	0.27886	0.63006	0.06027	0.30865	0.23792	0.18432	0.87136	0.51156	0.45142	0.45142	0.39345	-0.06261	0.07788	0.01888	0.7513	0.15292	0.12776	0.93597	0.96792	1	1	0.51859	-0.23807	0.22263	0.81363	0.57109	0.43674	0.66785	0.10154	0.84173	0.22263	0.32214	0.84173	0.48526	0.23792	0.77418	0.619	0.33655	-0.04154	0.72684	0.72684	0.44197	0.30865	0.55335	0.30795	0.4531	0.08204	0.45142
DDX11 SNP rs1046458	0.36497	0.27886	0.63006	0.06027	0.30865	0.23792	0.18432	0.87136	0.51156	0.45142	0.45142	0.39345	-0.06261	0.07788	0.01888	0.7513	0.15292	0.12776	0.93597	0.96792	1	1	0.51859	-0.23807	0.22263	0.81363	0.57109	0.43674	0.66785	0.10154	0.84173	0.22263	0.32214	0.84173	0.48526	0.23792	0.77418	0.619	0.33655	-0.04154	0.72684	0.72684	0.44197	0.30865	0.55335	0.30795	0.4531	0.08204	0.45142
KDM5A SNP rs11062385	0.03779	0.23016	0.28154	-0.12349	0.14328	0.04596	-0.10755	0.57717	0.25702	0.42131	0.42131	0.43373	0.05702	-0.03868	-0.03868	0.40014	0.12185	0.00461	0.59504	0.55595	0.51859	0.51859	1	-0.23421	0.091	0.56257	0.36104	0.34111	0.44485	0.11861	0.54058	0.091	0.10668	0.54058	0.46686	0.12803	0.48594	0.43986	0.09741	-0.07857	0.3374	0.3374	0.06632	0.14328	0.521	-0.02289	0.36104	0.10224	0.42131
KMT2D SNP rs80149580	-0.02917	-0.1285	-0.1348	0.16283	-0.11371	-0.08765	0.06933	-0.23807	-0.06661	-0.06661	-0.06661	-0.04196	-0.06344	0.09085	0.09085	-0.17709	-0.05634	-0.08202	-0.25943	-0.24846	-0.23807	-0.23807	-0.23421	1	-0.08202	-0.2188	-0.09085	-0.06052	-0.14823	-0.0984	-0.22821	-0.08202	-0.11868	-0.22821	-0.22203	-0.08765	-0.18484	-0.10927	-0.01586	0.10359	-0.14823	-0.14823	-0.16283	0.03858	-0.24705	-0.00182	-0.21039	-0.06999	-0.06661
KMT2D SNP rs3741626	0.33223	0.32876	0.32323	0.23704	0.05617	0.13824	0.10093	0.22263	-0.00828	0.08042	0.08042	0.12217	-0.09235	-0.04177	-0.04177	0.00828	0.11021	0.16045	0.20837	0.21549	0.22263	0.22263	0.091	-0.08202	1	0.23704	0.2158	0.09049	0.13226	0.10093	0.22981	0.30037	-0.17277	0.22981	0.10967	0.27115	0.17741	0.18675	0.07311	0.03299	0.13226	0.13226	0.04074	0.05617	0.24554	-0.10196	0.04177	-0.1019	0.08042
FLT3 SNP rs1933437	0.39424	0.30312	0.50418	-0.04167	0.25528	0.16536	0.2036	0.81363	0.48599	0.48599	0.48599	0.42444	-0.16042	0.08292	0.02534	0.74659	0.16283	0.05185	0.87905	0.8454	0.81363	0.81363	0.56257	-0.2188	0.23704	1	0.4929	0.47039	0.60116	0.2036	0.78352	0.23704	0.20008	0.78352	0.46981	0.25332	0.6524	0.43023	0.36413	0.01247	0.60116	0.60116	0.28676	0.32864	0.54237	0.26814	0.43532	0.20229	0.48599
FLT3 SNP rs12872889	0.22602	0.09752	0.39843	0.03225	0.12684	0.08596	0.08807	0.4531	0.34418	0.28902	0.28902	0.22792	-0.2369	-0.08009	-0.08009	0.42802	0.02869	0.12878	0.53452	0.55277	0.57109	0.57109	0.36104	-0.09085	0.2158	0.4929	1	0.25989	0.46104	-0.06378	0.47301	0.2158	0.22832	0.47301	0.24767	0.16862	0.51757	0.49248	0.16511	0.02052	0.35281	0.35281	0.37083	0.26472	0.31399	0.16305	0.29654	0.13465	0.28902
DIS3 SNP rs7332388	0.08449	0.1747	0.2247	-0.06146	0.12546	-0.03054	0.14753	0.43674	0.17963	0.29284	0.29284	0.21441	0.01473	-0.0933	-0.0933	0.44303	0.06216	-0.17741	0.46544	0.41994	0.43674	0.43674	0.34111	-0.06052	0.09049	0.47039	0.25989	1	0.0733	0.22545	0.45354	0.09049	0.02757	0.45354	0.27259	0.05429	0.36778	0.30678	0.13261	0.11128	0.29544	0.29544	0.06146	0.05471	0.41051	-0.00592	0.0933	0.07722	0.29284
DIS3 SNP rs4883918	0.41476	0.41573	0.57072	0.1405	0.21784	0.07935	0.1397	0.66785	0.20739	0.42802	0.42802	0.45584	0.02154	0.08009	0.02597	0.45449	-0.14823	0.13226	0.6803	0.70353	0.66785	0.66785	0.44485	-0.14823	0.13226	0.60116	0.46104	0.0733	1	-0.01215	0.63379	0.21928	0.17459	0.63379	0.39843	0.24467	0.64863	0.47528	0.31348	-0.02052	0.40476	0.40476	0.26258	0.28678	0.38495	0.33103	0.40693	0.16238	0.42802
MPL SNP rs149265851	0.13296	0.22565	0.08562	0.04201	-0.10189	-0.03711	-0.06534	0.10154	0.05779	-0.097	-0.097	-0.13325	-0.1108	0.21563	0.21563	0.25178	-0.0984	-0.14326	0.16477	0.09066	0.10154	0.10154	0.11861	-0.0984	0.10093	0.2036	-0.06378	0.22545	-0.01215	1	0.11225	-0.02116	-0.11307	0.11225	0.06547	-0.03711	0.08623	-0.02112	0.16116	0.07813	0.1397	0.1397	-0.04201	-0.10189	0.172	0.10514	0.01215	0.01667	-0.097
ATG2B SNP rs2289622	0.3796	0.29099	0.65302	0.10166	0.31861	0.24559	0.27572	0.96875	0.34993	0.34993	0.34993	0.40893	-0.0541	-0.00699	-0.06524	0.65948	0.02917	0.13614	0.90672	0.87327	0.84173	0.84173	0.54058	-0.22821	0.22981	0.78352	0.47301	0.45354	0.63379	0.11225	1	0.22981	0.33253	1	0.62211	0.24559	0.68231	0.46534	0.35034	0.02524	0.63379	0.63379	0.33225	0.31861	0.57646	0.3209	0.53126	-0.01705	0.34993
ATG2B SNP rs143695335	0.14488	0.22559	0.23665	0.14445	-0.05469	0.00532	0.10093	0.22263	0.08042	-0.18567	-0.18567	-0.15271	-0.09235	0.21928	0.13226	0.27436	0.11021	0.02052	0.20837	0.21549	0.22263	0.22263	0.091	-0.08202	0.30037	0.23704	0.2158	0.09049	0.21928	-0.02116	0.22981	1	-0.17277	0.22981	-0.23665	0.93575	0.17741	0.10029	0.16931	-0.32047	0.13226	0.13226	0.04074	0.16702	0.07262	-0.10196	0.12878	-0.1019	-0.18567
ATG2B SNP rs3759601	0.10121	-0.03185	0.06682	-0.08575	0.18821	0.22567	0.07538	0.32214	0.15059	0.15059	0.15059	0.14142	-9.27249e-19	-0.02686	-0.02686	0.19165	0.02967	-0.06479	0.30151	0.3118	0.32214	0.32214	0.10668	-0.11868	-0.17277	0.20008	0.22832	0.02757	0.17459	-0.11307	0.33253	-0.17277	1	0.33253	0.06682	-0.08206	0.31701	0.18682	0.05939	-0.05455	0.3089	0.3089	0.37158	0.10266	0.41366	0.24526	0.22832	0.09829	0.15059
ATG2B SNP rs9323945	0.3796	0.29099	0.65302	0.10166	0.31861	0.24559	0.27572	0.96875	0.34993	0.34993	0.34993	0.40893	-0.0541	-0.00699	-0.06524	0.65948	0.02917	0.13614	0.90672	0.87327	0.84173	0.84173	0.54058	-0.22821	0.22981	0.78352	0.47301	0.45354	0.63379	0.11225	1	0.22981	0.33253	1	0.62211	0.24559	0.68231	0.46534	0.35034	0.02524	0.63379	0.63379	0.33225	0.31861	0.57646	0.3209	0.53126	-0.01705	0.34993
NM_018036 SNP rs34296665	0.18934	0.2596	0.33929	-0.04583	0.23778	0.0658	0.06547	0.60267	0.24513	0.51954	0.51954	0.52915	-0.03571	-0.19383	-0.19383	0.24879	0.1348	0.10967	0.56408	0.52381	0.48526	0.48526	0.46686	-0.22203	0.10967	0.46981	0.24767	0.27259	0.39843	0.06547	0.62211	-0.23665	0.06682	0.62211	1	-0.26318	0.27996	0.22468	0.07143	0.11664	0.34458	0.34458	0.21772	-0.03658	0.31027	0.19255	0.40919	-0.07881	0.51954
ATG2B SNP rs146022217	0.11034	0.19208	0.26318	0.16536	0.0337	0.11616	0.07887	0.23792	0.04381	-0.20895	-0.20895	-0.17408	0.0658	0.24467	0.16201	0.2932	0.09495	0.00532	0.22268	0.23028	0.23792	0.23792	0.12803	-0.08765	0.27115	0.25332	0.16862	0.05429	0.24467	-0.03711	0.24559	0.93575	-0.08206	0.24559	-0.26318	1	0.20019	0.13797	0.13525	-0.28651	0.16201	0.16201	0.09851	0.2443	0.10841	-0.12076	0.08596	-0.10889	-0.20895
PML SNP rs743580	0.2742	0.35203	0.54886	0.06146	0.15753	0.03054	0.16415	0.71363	0.32982	0.38642	0.38642	0.31187	-0.01473	-0.01777	-0.01777	0.57586	-0.18484	0.08811	0.78127	0.80795	0.77418	0.77418	0.48594	-0.18484	0.17741	0.6524	0.51757	0.36778	0.64863	0.08623	0.68231	0.17741	0.31701	0.68231	0.27996	0.20019	1	0.74156	0.48133	0.0391	0.53756	0.53756	0.29311	0.22828	0.58266	0.3862	0.29544	0.2276	0.38642
PML SNP rs743581	0.11344	0.24478	0.31027	-0.02746	0.08767	0.05585	-0.09656	0.50177	0.22359	0.2784	0.2784	0.16984	0.06419	-0.1699	-0.11613	0.37923	-0.10927	0.10029	0.57937	0.59914	0.619	0.619	0.43986	-0.10927	0.18675	0.43023	0.49248	0.30678	0.47528	-0.02112	0.46534	0.10029	0.18682	0.46534	0.22468	0.13797	0.74156	1	-0.00476	-0.01747	0.31399	0.31399	0.31352	0.01918	0.38889	0.23809	0.11613	0.0118	0.2784
PML SNP rs743582	0.22927	0.15888	0.40476	0.10949	0.08231	0.04386	0.32904	0.33655	0.2366	0.2366	0.2366	0.25198	-0.16667	0.13401	0.07418	0.43417	-0.01586	-0.02309	0.37605	0.38889	0.33655	0.33655	0.09741	-0.01586	0.07311	0.36413	0.16511	0.13261	0.31348	0.16116	0.35034	0.16931	0.05939	0.35034	0.07143	0.13525	0.48133	-0.00476	1	0.11016	0.31348	0.31348	0.01782	0.31095	0.24251	0.25126	0.16511	0.36341	0.2366
TP53 SNP rs1042522	-0.10411	-0.02432	-0.04374	0.01247	0.0224	-0.06268	0.07813	-0.04154	-0.10157	-0.02689	-0.02689	-0.07715	-0.02916	-0.02052	-0.02052	0.02689	-0.22013	0.03299	-0.01645	-0.02916	-0.04154	-0.04154	-0.07857	0.10359	0.03299	0.01247	0.02052	0.11128	-0.02052	0.07813	0.02524	-0.32047	-0.05455	0.02524	0.11664	-0.28651	0.0391	-0.01747	0.11016	1	0.05275	0.05275	-0.01247	-0.07094	-0.05533	0.17059	-0.05275	-0.00536	-0.02689
SETBP1 SNP rs663651	0.18175	0.22326	0.40919	0.02534	0.35571	0.24467	0.1397	0.60885	0.42802	0.31771	0.31771	0.22792	0.02154	0.08009	0.02597	0.61997	0.21039	0.21928	0.6803	0.70353	0.72684	0.72684	0.3374	-0.14823	0.13226	0.60116	0.35281	0.29544	0.40476	0.1397	0.63379	0.13226	0.3089	0.63379	0.34458	0.16201	0.53756	0.31399	0.31348	0.05275	1	1	0.43532	0.21784	0.33119	0.26927	0.46104	0.06337	0.31771
SETBP1 SNP rs3085861	0.18175	0.22326	0.40919	0.02534	0.35571	0.24467	0.1397	0.60885	0.42802	0.31771	0.31771	0.22792	0.02154	0.08009	0.02597	0.61997	0.21039	0.21928	0.6803	0.70353	0.72684	0.72684	0.3374	-0.14823	0.13226	0.60116	0.35281	0.29544	0.40476	0.1397	0.63379	0.13226	0.3089	0.63379	0.34458	0.16201	0.53756	0.31399	0.31348	0.05275	1	1	0.43532	0.21784	0.33119	0.26927	0.46104	0.06337	0.31771
SETBP1 SNP rs3744825	0.28762	0.17477	0.35522	0.10294	0.25822	0.36239	0.20037	0.31641	0.33573	0.04226	0.04226	-0.06063	0.04583	0.08983	0.03225	0.19252	0.09159	0.04074	0.41367	0.42779	0.44197	0.44197	0.06632	-0.16283	0.04074	0.28676	0.37083	0.06146	0.26258	-0.04201	0.33225	0.04074	0.37158	0.33225	0.21772	0.09851	0.29311	0.31352	0.01782	-0.01247	0.43532	0.43532	1	0.03815	0.20139	0.1919	0.25567	0.11379	0.04226
SETBP1 SNP rs1064204	0.05244	-0.01417	0.37954	0.25528	0.38525	0.2443	0.18829	0.30865	-0.02904	0.18176	0.18176	0.24197	0.00915	0.1489	0.1489	0.38038	0.03858	0.16702	0.28889	0.29875	0.30865	0.30865	0.14328	0.03858	0.05617	0.32864	0.26472	0.05471	0.28678	-0.10189	0.31861	0.16702	0.10266	0.31861	-0.03658	0.2443	0.22828	0.01918	0.31095	-0.07094	0.21784	0.21784	0.03815	1	-0.01918	0.11435	-0.01103	0.23713	0.18176
TYK2 SNP rs2304256	0.2917	0.26518	0.38516	-0.02975	0.04932	0.02628	0.24744	0.61197	0.21483	0.37923	0.37923	0.3963	0.0428	-0.04516	-0.09893	0.3332	0.10927	-0.10029	0.62765	0.58963	0.55335	0.55335	0.521	-0.24705	0.24554	0.54237	0.31399	0.41051	0.38495	0.172	0.57646	0.07262	0.41366	0.57646	0.31027	0.10841	0.58266	0.38889	0.24251	-0.05533	0.33119	0.33119	0.20139	-0.01918	1	0.06873	0.47528	0.08657	0.37923
DOT1L SNP rs3815308	0.21098	0.12399	0.23761	0.07098	-0.04301	-0.02642	0.1918	0.30795	0.22999	0.22999	0.22999	0.17342	-0.15567	-0.10129	-0.10129	0.27363	-0.13826	0.09667	0.35125	0.36324	0.30795	0.30795	-0.02289	-0.00182	-0.10196	0.26814	0.16305	-0.00592	0.33103	0.10514	0.3209	-0.10196	0.24526	0.3209	0.19255	-0.12076	0.3862	0.23809	0.25126	0.17059	0.26927	0.26927	0.1919	0.11435	0.06873	1	0.03953	0.28025	0.22999
DOT1L SNP rs2302061	0.40078	0.22583	0.29074	0.03225	0.12684	0.08596	0.23993	0.57109	0.28902	0.23387	0.23387	0.2849	-0.02154	0.13636	0.08225	0.31771	0.02869	0.12878	0.53452	0.49295	0.4531	0.4531	0.36104	-0.21039	0.04177	0.43532	0.29654	0.0933	0.40693	0.01215	0.53126	0.12878	0.22832	0.53126	0.40919	0.08596	0.29544	0.11613	0.16511	-0.05275	0.46104	0.46104	0.25567	-0.01103	0.47528	0.03953	1	-0.06337	0.23387
CEBPA SNP rs762459325	0.01705	0.07513	0.07881	-0.00843	0.111	0.04235	0.15559	-0.02591	0.06863	0.37139	0.37139	0.20851	-0.07881	0.06337	0.06337	0.13322	0.14873	-0.1019	0.17782	0.18389	0.08204	0.08204	0.10224	-0.06999	-0.1019	0.20229	0.13465	0.07722	0.16238	0.01667	-0.01705	-0.1019	0.09829	-0.01705	-0.07881	-0.10889	0.2276	0.0118	0.36341	-0.00536	0.06337	0.06337	0.11379	0.23713	0.08657	0.28025	-0.06337	1	0.37139
ASXL1 SNP rs6058694	0.24384	0.28948	0.19391	-0.15965	0.18176	-0.04044	0.05779	0.39128	0.21289	1	1	0.89056	0.00732	-0.23387	-0.23387	0.23688	0.29894	0.08042	0.4788	0.49515	0.45142	0.45142	0.42131	-0.06661	0.08042	0.48599	0.28902	0.29284	0.42802	-0.097	0.34993	-0.18567	0.15059	0.34993	0.51954	-0.20895	0.38642	0.2784	0.2366	-0.02689	0.31771	0.31771	0.04226	0.18176	0.37923	0.22999	0.23387	0.37139	1
PTPRT SNP rs2867655	0.28625	0.31526	0.52915	-4.88049e-17	0.26616	0.17408	0.29315	0.7869	0.32912	0.50336	0.50336	0.44	-0.0378	0.05698	1.10706E-17	0.71632	0.16784	0.06108	0.8528	0.81892	0.7869	0.7869	0.47145	-0.2098	0.15271	0.84887	0.39886	0.37035	0.62678	0.13325	0.75652	0.24434	0.14142	0.75652	0.49135	0.26112	0.62374	0.45291	0.37796	-5.29994e-17	0.5698	0.5698	0.30317	0.33875	0.45291	0.28181	0.39886	0.20851	0.50336
EP300 SNP rs20551	0.07939	-0.02498	0.05241	-0.06727	0.11409	-0.02414	-0.05174	0.25271	0.17182	0.09128	0.09128	-0.02774	0.05241	0.03161	0.03161	0.15035	-0.0931	0.11859	0.23652	0.15724	0.16656	0.16656	0.16214	-0.0931	-0.13553	0.1009	0.12643	0.18381	0.03161	-0.05174	0.1758	-0.13553	0.19612	0.1758	0.26207	-0.14484	0.14056	0.25123	-0.2446	-0.0428	0.11062	0.11062	0.23544	0.01342	0.14132	0.22246	0.28446	-0.11566	0.09128
EP300 SNP rs188035979	-0.02917	0.01323	-0.01586	0.03562	-0.11371	-0.08765	-0.0984	0.02259	-0.06661	-0.06661	-0.06661	-0.04196	-0.06344	-0.02869	0.09085	0.06661	0.20775	-0.08202	0.00895	0.01586	0.02259	0.02259	0.00317	-0.05634	-0.08202	-0.09159	-0.09085	0.06216	-0.02869	-0.0984	0.02917	0.30244	-0.11868	0.02917	0.01586	0.27756	-0.06216	0.0095	-0.01586	-0.05827	-0.02869	-0.02869	-0.03562	-0.11371	-0.12828	-0.00182	-0.09085	-0.06999	-0.06661
GATA2 SNP rs78245253	-0.15786	-0.1285	-0.1348	-0.2188	0.03858	-0.08765	-0.0984	0.02259	0.05524	0.17709	0.17709	0.08392	0.17445	-0.02869	-0.02869	0.06661	-0.05634	0.11021	0.00895	0.01586	0.02259	0.02259	0.12185	-0.05634	-0.08202	0.03562	0.02869	0.18484	0.09085	-0.0984	0.02917	-0.08202	0.02967	0.02917	0.1348	-0.08765	0.06052	0.12828	-0.01586	0.10359	-0.02869	-0.02869	-0.16283	-0.11371	0.10927	-0.13826	0.02869	-0.06999	0.17709
GATA2 SNP rs2335052	0.11242	0.03749	0.13537	-0.01643	0.02904	-0.04381	0.32917	0.02967	-0.15667	0.12444	0.12444	0.0968	0.10244	-0.04192	-0.04192	-0.06822	0.06661	-0.08042	0.01651	-0.00732	-0.03047	-0.03047	-0.09273	0.06661	0.09697	0.10095	-0.01324	0.04679	0.01324	-0.13518	0.06571	-0.08042	-0.01369	0.06571	0.08415	-0.04381	0.00981	-0.16879	0.12927	0.10157	0.01324	0.01324	0.13382	0.23985	0.05919	-0.04113	-0.06839	0.13322	0.12444
MECOM SNP rs7622799	0.05936	0.1234	0.15843	-0.10166	-0.02177	0.02136	0.13296	0.42849	0.18446	0.00633	0.00633	0.02045	-0.06182	0.06524	0.00699	0.29055	-0.15786	-0.13614	0.40105	0.41474	0.36497	0.36497	0.32697	-0.15786	0.05121	0.39424	0.16777	0.14427	0.18175	0.21469	0.44231	0.05121	0.31807	0.44231	0.30526	0.11034	0.39376	0.17132	0.22927	0.13251	0.29825	0.29825	0.16365	-0.02177	0.34958	0.27746	0.28427	-0.08953	0.00633
TET2 SNP rs12498609	-0.11807	-0.13769	-0.06419	0.02975	-0.04932	-0.02628	-0.172	-0.02579	-0.10522	-0.16002	-0.16002	-0.22646	-0.0428	0.15269	0.15269	0.05042	-0.10927	0.01383	-0.02414	0.00476	0.03283	0.03283	-0.14733	-0.10927	0.01383	-0.02746	0.11613	0.08607	0.04516	-0.02112	0.00232	0.01383	0.1201	0.00232	-0.14979	0.05585	0.02428	0.03846	-0.06419	0.12812	-0.0086	-0.0086	0.02746	-0.11781	0.01496	0.054	-0.04516	0.0118	-0.16002
TET2 SNP rs6843141	0.07741	-0.07964	-0.0659	-0.13894	-0.03857	0.04769	0.20842	-0.09181	0.14273	-0.14659	-0.14659	-0.17435	0.01883	0.12205	0.12205	0.00193	0.04807	-0.04412	-0.04248	-0.10669	-0.09181	-0.09181	-0.17003	0.04807	-0.04412	0.01208	-0.05109	0.01068	-0.01987	0.20842	-0.07741	-0.04412	0.03522	-0.07741	-0.07531	-0.0607	-0.15633	-0.22843	0.02824	0.10377	0.05109	0.05109	0.06343	0.05183	-0.12409	0.05723	0.01987	-0.00519	-0.14659
TET2 SNP rs141975400	-0.02917	-0.1285	-0.01586	-0.09159	0.03858	0.09495	0.06933	0.02259	0.17709	0.17709	0.17709	0.2098	-0.06344	-0.14823	-0.14823	0.06661	0.47183	0.11021	0.00895	0.01586	0.02259	0.02259	0.00317	-0.05634	0.11021	0.03562	0.02869	-0.06052	-0.14823	-0.0984	0.02917	0.11021	0.02967	0.02917	0.01586	0.09495	-0.18484	-0.22804	-0.01586	-0.22013	0.09085	0.09085	-0.03562	0.19087	-0.0095	-0.00182	0.02869	0.14873	0.17709
TET2 SNP rs34402524	0.12364	0.19252	0.07881	0.09693	-0.01514	0.04235	0.15559	-0.02591	0.27047	-0.03229	-0.03229	-0.10426	-0.07881	0.16238	0.16238	0.03229	0.14873	-0.1019	0.06668	0.07443	0.08204	0.08204	-0.09437	-0.06999	0.05732	-0.00843	0.03564	-0.02439	-0.03564	0.15559	-0.01705	0.05732	0.09829	-0.01705	0.0197	0.04235	0.126	0.0118	0.25395	-0.00536	0.16238	0.16238	0.11379	-0.14127	0.18494	0.05424	0.03564	0.0942	-0.03229
TET2 SNP rs2454206	0.0796	0.28072	0.13306	0.00251	0.21746	0.12256	-0.01876	0.28645	0.02967	0.14994	0.14994	0.16566	0.06261	-0.07788	-0.13687	0.0906	-0.15292	0.06198	0.25607	0.27133	0.28645	0.28645	0.30147	-0.15292	0.06198	0.25363	0.07788	0.16872	0.15811	-0.01876	0.23795	-0.12776	0.04393	0.23795	0.21915	-0.1478	0.31565	0.3775	-0.07566	-0.03834	0.21711	0.21711	0.18583	-0.00802	0.32591	-0.10594	0.31386	-0.18999	0.14994
FAT1 SNP rs148468016	0.28363	-0.06423	0.20825	0.12184	-0.03607	0.02257	0.38523	0.20671	0.02761	0.30997	0.30997	0.35651	-0.08575	-0.08495	-0.08495	0.06651	-0.07615	-0.11087	0.19348	0.20008	0.10604	0.10604	0.05012	0.12783	-0.11087	0.2201	0.17729	0.03664	0.2844	-0.13302	0.21338	0.03762	0.06875	0.21338	-0.0245	0.02257	0.15288	0.05872	0.20825	-0.11002	-0.17729	-0.17729	-0.12184	0.43446	0.12477	0.23466	0.08495	0.41224	0.30997
FAT1 SNP rs1280097	0.28434	0.32377	0.25613	-0.08099	0.21102	-0.02052	0.08166	0.48321	0.14602	0.94459	0.94459	0.94281	0.02227	-0.28651	-0.28651	0.19622	0.19285	0.10078	0.45227	0.46771	0.4222	0.4222	0.4267	-0.05439	0.10078	0.45495	0.23055	0.28255	0.44096	-0.1539	0.43856	-0.16917	0.18056	0.43856	0.57907	-0.19148	0.34917	0.22462	0.21282	-0.05152	0.27308	0.27308	-0.03811	0.21102	0.38698	0.20183	0.28651	0.1884	0.94459
FAT1 SNP rs74511500	0.26186	0.11119	0.26245	0.14346	-0.0224	0.06268	0.12748	0.28119	0.10157	0.17625	0.17625	0.23146	0.17496	-0.05275	-0.12602	-0.02689	0.05827	-0.03299	0.26318	0.27217	0.28119	0.28119	0.15131	-0.10359	0.20265	0.22143	-0.02052	0.0391	0.24032	-0.18094	0.21138	0.20265	-0.03637	0.21138	0.10206	0.28651	0.18648	0.16307	-0.11016	-0.20635	0.09378	0.09378	0.16841	0.07094	0.27372	0.08028	0.19929	0.00536	0.17625
FAT1 SNP rs2637777	0.23383	0.26518	0.49215	0.02746	0.11781	0.02628	0.02112	0.67059	0.16002	0.16002	0.16002	0.28307	-0.06419	0.0086	-0.04516	0.3332	-0.0095	-0.01383	0.62765	0.58963	0.55335	0.55335	0.36085	-0.24705	0.07262	0.48516	0.26022	0.18981	0.54625	0.09656	0.63434	0.15908	0.14678	0.63434	0.47076	0.19053	0.47231	0.28205	0.12363	-0.12812	0.38495	0.38495	0.2586	0.11781	0.41239	0.25282	0.36775	-0.0118	0.16002
FAT1 SNP rs28647489	0.08449	0.1747	0.27996	-0.06146	0.05471	-0.03054	0.14753	0.49728	0.23623	0.17963	0.17963	0.21441	0.01473	0.0733	0.01777	0.32982	-0.06052	-0.08811	0.46544	0.41994	0.37619	0.37619	0.23084	-0.1832	0.00119	0.47039	0.14883	0.14514	0.35097	-0.00831	0.45354	0.09049	0.09648	0.45354	0.3831	0.13912	0.31079	0.0309	0.19401	0.03609	0.29544	0.29544	0.12055	0.1962	0.18981	0.18423	0.37096	0.07722	0.17963
FAT1 SNP rs74986565	0.09952	0.01323	0.10308	0.03562	-0.11371	-0.08765	0.06933	0.15292	0.05524	0.05524	0.05524	-0.04196	-0.06344	-0.02869	-0.02869	0.18846	-0.05634	-0.08202	0.14313	0.14802	0.15292	0.15292	0.00317	-0.05634	0.11021	0.16283	0.14823	0.18484	-0.02869	0.23706	0.15786	0.11021	0.02967	0.15786	0.01586	0.09495	0.06052	0.12828	-0.14802	-0.05827	-0.02869	-0.02869	-0.03562	0.03858	0.10927	0.13462	-0.09085	-0.06999	0.05524
FAT1 SNP rs1280098	0.33987	0.20948	0.54397	0.10171	0.06734	0.06968	0.28144	0.74685	0.29745	0.13138	0.13138	0.20969	-0.09366	-0.00434	-0.05865	0.53291	-0.03519	-0.05123	0.69903	0.66285	0.62843	0.62843	0.31202	-0.15517	0.0361	0.56404	0.43882	0.21997	0.53874	0.05283	0.71248	0.29809	0.29654	0.71248	0.37465	0.31856	0.50458	0.34318	0.23776	-0.15589	0.48443	0.48443	0.36062	0.20572	0.41225	0.25455	0.49312	-0.14309	0.13138
FAT1 SNP rs77834784	0.1234	-0.06491	0.18725	-0.03823	-0.01417	-0.10192	0.13563	0.34881	-0.03749	0.0933	0.0933	0.15763	-0.14469	-0.09752	-0.03336	0.23368	0.01323	0.12242	0.32647	0.26669	0.27886	0.27886	0.03907	0.01323	0.01926	0.16658	0.35414	0.10886	0.28742	-0.04441	0.36006	0.01926	0.12739	0.36006	0.32343	-0.00392	0.22035	0.24478	0.15888	-0.02432	0.22326	0.22326	0.1065	-0.01417	0.20143	0.12399	0.35414	-0.15965	0.0933
FAT1 SNP rs146085516	-0.02917	0.15496	0.10308	0.03562	0.34316	0.27756	-0.0984	0.15292	-0.06661	0.05524	0.05524	0.08392	-0.06344	-0.14823	-0.14823	-0.05524	-0.05634	0.11021	0.14313	0.14802	0.15292	0.15292	0.12185	-0.05634	0.11021	0.03562	0.02869	-0.06052	0.09085	-0.0984	0.15786	-0.08202	0.32636	0.15786	0.1348	-0.08765	0.1832	0.24705	-0.14802	-0.05827	0.21039	0.21039	0.2188	0.03858	0.22804	0.13462	0.02869	-0.06999	0.05524
FAT1 SNP rs3796648	0.1234	-0.06491	0.18725	-0.03823	-0.01417	-0.10192	0.13563	0.34881	-0.03749	0.0933	0.0933	0.15763	-0.14469	-0.09752	-0.03336	0.23368	0.01323	0.12242	0.32647	0.26669	0.27886	0.27886	0.03907	0.01323	0.01926	0.16658	0.35414	0.10886	0.28742	-0.04441	0.36006	0.01926	0.12739	0.36006	0.32343	-0.00392	0.22035	0.24478	0.15888	-0.02432	0.22326	0.22326	0.1065	-0.01417	0.20143	0.12399	0.35414	-0.15965	0.0933
FAT1 SNP rs28489116	0.14641	0.19229	0.35097	-0.00464	0.01482	-0.05999	0.18777	0.54079	0.22314	0.16754	0.16754	0.21061	-0.00724	0.08946	0.03491	0.38846	-0.07873	-0.11461	0.50616	0.46314	0.42185	0.42185	0.2549	-0.19923	0.06082	0.51776	0.18328	0.19182	0.36219	0.11123	0.49951	0.14853	0.05415	0.49951	0.35459	0.18997	0.31199	0.0607	0.13991	-0.00295	0.2531	0.2531	0.06269	0.2233	0.26448	0.1959	0.34692	0.0519	0.16754
FAT1 SNP rs2304867	0.1234	-0.06491	0.18725	-0.03823	-0.01417	-0.10192	0.13563	0.34881	-0.03749	0.0933	0.0933	0.15763	-0.14469	-0.09752	-0.03336	0.23368	0.01323	0.12242	0.32647	0.26669	0.27886	0.27886	0.03907	0.01323	0.01926	0.16658	0.35414	0.10886	0.28742	-0.04441	0.36006	0.01926	0.12739	0.36006	0.32343	-0.00392	0.22035	0.24478	0.15888	-0.02432	0.22326	0.22326	0.1065	-0.01417	0.20143	0.12399	0.35414	-0.15965	0.0933
FAT1 SNP rs328418	0.28141	0.27387	0.54397	0.10171	0.13653	0.06968	0.20524	0.74685	0.29745	0.13138	0.13138	0.20969	-0.09366	-0.00434	-0.05865	0.53291	-0.03519	-0.05123	0.69903	0.66285	0.62843	0.62843	0.31202	-0.15517	0.0361	0.56404	0.38451	0.2757	0.53874	0.05283	0.71248	0.29809	0.29654	0.71248	0.37465	0.31856	0.56032	0.34318	0.2978	-0.15589	0.53874	0.53874	0.36062	0.20572	0.35829	0.25455	0.43882	-0.04372	0.13138
FAT1 SNP rs11939575	0.48274	0.27942	0.4134	0.06632	0.06206	0.03611	0.3337	0.65293	0.23585	0.23585	0.23585	0.3583	-0.05702	0.14614	0.14614	0.47608	-0.00317	-0.00461	0.61112	0.63198	0.65293	0.65293	0.33357	-0.12185	0.08179	0.58086	0.28367	0.26539	0.52222	0.03216	0.61615	0.16818	0.29336	0.61615	0.335	0.20025	0.45139	0.25409	0.25897	-0.06693	0.52222	0.52222	0.33388	0.26739	0.38648	0.02289	0.49858	-0.10224	0.23585
FAT1 SNP rs1877731	0.48274	0.27942	0.4134	0.06632	0.06206	0.03611	0.3337	0.65293	0.23585	0.23585	0.23585	0.3583	-0.05702	0.14614	0.14614	0.47608	-0.00317	-0.00461	0.61112	0.63198	0.65293	0.65293	0.33357	-0.12185	0.08179	0.58086	0.28367	0.26539	0.52222	0.03216	0.61615	0.16818	0.29336	0.61615	0.335	0.20025	0.45139	0.25409	0.25897	-0.06693	0.52222	0.52222	0.33388	0.26739	0.38648	0.02289	0.49858	-0.10224	0.23585
FAT1 SNP rs367863	0.48274	0.27942	0.4134	0.06632	0.06206	0.03611	0.3337	0.65293	0.23585	0.23585	0.23585	0.3583	-0.05702	0.14614	0.14614	0.47608	-0.00317	-0.00461	0.61112	0.63198	0.65293	0.65293	0.33357	-0.12185	0.08179	0.58086	0.28367	0.26539	0.52222	0.03216	0.61615	0.16818	0.29336	0.61615	0.335	0.20025	0.45139	0.25409	0.25897	-0.06693	0.52222	0.52222	0.33388	0.26739	0.38648	0.02289	0.49858	-0.10224	0.23585
FAT1 SNP rs3733413	0.26186	0.28493	0.11664	-0.01247	-0.0224	-0.16116	0.23028	0.28119	-0.0478	0.10157	0.10157	0.1543	0.02916	0.09378	0.09378	0.12248	0.05827	0.08483	0.26318	0.27217	0.28119	0.28119	0.00582	-0.10359	0.08483	0.14346	0.05275	0.11429	0.09378	0.02467	0.29026	0.08483	0.14548	0.29026	0.17496	0.06268	0.18648	0.01747	0.13284	0.09127	0.31359	0.31359	0.09044	0.07094	0.20092	0.08028	0.27256	0.00536	0.10157
FAT1 SNP rs3733414	0.27746	0.27044	0.17616	-0.06046	-0.04301	-0.12076	0.10514	0.37528	-0.02182	0.10408	0.10408	0.17342	-0.03277	0.14575	0.14575	0.21068	0.13462	0.09667	0.35125	0.36324	0.37528	0.37528	0.16107	-0.13826	-0.00265	0.26814	0.03953	-0.00592	0.26927	0.01849	0.3209	0.19598	0.16861	0.3209	0.13109	0.16227	0.25944	0.17673	0.11471	-0.24753	0.33103	0.33103	0.12618	0.11435	0.25282	-0.05733	0.34833	-0.05876	0.10408
FAT1 SNP rs3733415	0.28434	0.19108	0.25613	0.03811	-0.00285	0.06496	0.31722	0.48321	0.31714	0.20306	0.20306	0.29463	0.02227	0.04924	0.04924	0.36734	-0.05439	-0.16917	0.45227	0.46771	0.48321	0.48321	0.26002	-0.05439	0.0108	0.45495	0.17459	0.33998	0.32904	0.08166	0.43856	0.10078	0.25	0.43856	0.24499	0.15045	0.34917	0.16902	0.15095	0.02425	0.27308	0.27308	0.20008	0.21102	0.33138	0.07409	0.28651	-0.11877	0.20306
FAT1 SNP rs75367100	0.19932	0.09408	0.18094	-0.01056	-0.07161	-0.0101	-0.03711	0.23792	-0.04044	0.04381	0.04381	0.08704	-0.09869	0.07935	0.07935	0.1247	0.09495	0.00532	0.22268	0.23028	0.23792	0.23792	0.21009	-0.08765	0.00532	0.25332	0.00331	-0.11537	0.24467	-0.03711	0.15661	0.13824	0.02052	0.15661	0.0658	0.11616	0.11537	0.2201	-0.04752	-0.39843	0.16201	0.16201	0.09851	0.0337	0.10841	-0.12076	0.25128	-0.10889	0.04381
PDGFRA SNP rs35597368	0.05244	-0.01417	0.03658	-0.18486	0.03396	0.0337	0.09157	0.2335	0.04122	0.04122	0.04122	0.0242	0.00915	0.1489	0.1489	0.16958	0.03858	-0.16554	0.28889	0.22254	0.2335	0.2335	0.21172	-0.11371	-0.16554	0.25528	0.19578	0.1962	0.01103	-0.00516	0.2444	-0.05469	0.3593	0.2444	0.1006	0.0337	0.22828	0.15616	0.0061	0.0224	0.1489	0.1489	0.40493	0.12178	0.32329	0.03567	0.12684	0.111	0.04122
KIT SNP rs3822214	-0.09073	0.0687	-0.10483	0.01682	0.01342	-0.14484	0.05913	-0.00574	0.01074	0.17182	0.17182	0.13868	0.3669	-0.04741	-0.04741	-0.01074	0.08146	-0.00847	-0.02957	-0.10483	-0.09189	-0.09189	0.08368	-0.0931	-0.13553	-0.06727	-0.18964	0.10272	-0.04741	0.05913	-0.07939	-0.00847	-0.09806	-0.07939	0.02621	-0.02414	-0.10272	-0.06281	-0.15724	-0.25678	-0.04741	-0.04741	-0.1009	-0.08724	0.14132	-0.13828	0.20545	0.02892	0.17182
SRP72 SNP rs17524437	0.37728	0.48608	0.18094	0.0774	0.0337	0.11616	-0.03711	0.23792	0.12807	0.04381	0.04381	0.08704	-0.09869	0.16201	0.16201	0.1247	-0.08765	-0.1276	0.22268	0.23028	0.23792	0.23792	0.12803	-0.08765	0.13824	0.16536	0.08596	0.13912	0.07935	0.31083	0.15661	0.13824	0.02052	0.15661	0.0658	0.11616	0.20019	0.13797	0.13525	-0.06268	0.16201	0.16201	0.18647	-0.07161	0.19053	-0.02642	0.25128	-0.10889	0.04381
ZNF608 SNP rs6862252	0.3796	0.29099	0.65302	0.10166	0.31861	0.24559	0.27572	0.96875	0.4093	0.4093	0.4093	0.47027	-0.0541	-0.00699	-0.06524	0.65948	0.02917	0.13614	0.90672	0.87327	0.84173	0.84173	0.54058	-0.22821	0.22981	0.78352	0.41476	0.39376	0.63379	0.11225	0.93729	0.13614	0.33253	0.93729	0.62211	0.15661	0.68231	0.46534	0.35034	-0.05363	0.57553	0.57553	0.27027	0.31861	0.63434	0.3209	0.58951	-0.01705	0.4093
IL7R SNP rs1494558	0.28707	0.11729	0.31027	-0.08467	0.29315	0.38435	-0.09656	0.619	0.2784	0.05919	0.05919	0.05661	-0.0428	-0.0086	-0.06237	0.37923	0.12828	0.18675	0.57937	0.53971	0.56038	0.56038	0.3331	-0.22804	0.10029	0.48745	0.27743	0.2516	0.36775	0.12975	0.63897	0.18675	0.38698	0.63897	0.33167	0.2201	0.35533	0.30556	0.05468	-0.16307	0.36775	0.36775	0.31352	0.08767	0.38889	0.23809	0.27743	-0.08657	0.05919
IL7R SNP rs1494555	0.36707	0.15203	0.4134	0.00915	0.19895	0.36438	-0.04322	0.65293	0.29061	0.07156	0.07156	0.13201	-0.16393	-0.01504	-0.06877	0.42131	0.11552	0.08179	0.61112	0.57258	0.59435	0.59435	0.33357	-0.12185	0.16818	0.52369	0.3374	0.26539	0.36104	0.18293	0.67399	0.16818	0.36003	0.67399	0.335	0.20025	0.39625	0.36085	0.14018	-0.13967	0.41477	0.41477	0.33388	0.19895	0.3331	0.32949	0.28367	-0.10224	0.07156
IL7R SNP rs6897932	0.14311	9.32636E-4	0.01565	-0.06027	-0.08318	0.03244	-0.10154	0.02916	-0.0906	-0.0906	-0.0906	-0.08283	-0.17219	-0.07788	-0.07788	-0.0898	-0.02259	0.06198	-0.00883	0.01044	0.02916	0.02916	0.00859	0.10774	0.06198	0.00251	0.07788	0.04763	-0.01888	-0.01876	0.04742	-0.03289	0.11714	0.04742	-0.01565	-0.05768	0.01292	0.08441	-0.01044	-0.03834	0.04012	0.04012	0.12305	-0.08318	0.03283	0.02873	-0.15811	-0.08204	-0.0906
IL7R SNP rs3194051	0.08482	0.04525	0.11637	0.02358	0.08156	0.16361	-0.00345	0.20671	0.12173	-0.06651	-0.06651	-0.03241	-0.08575	0.00739	-0.17729	0.16063	0.12783	-0.11087	0.19348	0.20008	0.20671	0.20671	-0.04156	-0.07615	0.03762	0.12184	-0.00739	0.03664	0.09972	-0.00345	0.21338	0.33458	0.06875	0.21338	0.06737	0.30466	0.05812	-0.03303	0.10617	-0.11002	0.00739	0.00739	0.07468	-0.15371	0.12477	0.12927	0.17729	-0.09461	-0.06651
IL7R SNP rs2229232	0.22821	0.01323	0.10308	0.03562	0.03858	0.09495	0.06933	0.15292	0.05524	0.17709	0.17709	0.2098	0.17445	-0.02869	-0.02869	0.06661	-0.05634	-0.08202	0.14313	0.14802	0.15292	0.15292	0.12185	0.20775	0.11021	0.16283	0.02869	0.18484	0.09085	0.06933	0.15786	-0.08202	0.02967	0.15786	0.01586	0.09495	0.1832	0.24705	0.1163	0.10359	0.09085	0.09085	-0.03562	0.19087	0.10927	-0.00182	0.02869	-0.06999	0.17709
COL12A1 SNP rs970547	0.4093	0.36447	0.51954	0.04226	0.31011	0.2932	0.17439	0.81143	0.34933	0.40555	0.40555	0.44528	-0.00732	0.01324	-0.04192	0.494	0.06661	0.09697	0.75948	0.72442	0.69116	0.69116	0.50967	-0.29894	0.27436	0.68789	0.26255	0.32982	0.56481	0.097	0.77823	0.18567	0.2601	0.77823	0.57808	0.20895	0.51926	0.26963	0.31221	-0.0478	0.50965	0.50965	0.25121	0.23985	0.49761	0.27363	0.48318	0.03229	0.40555
COL12A1 SNP rs240736	0.26186	-0.06255	0.18954	-0.01247	-0.0224	-0.04924	0.12748	0.28119	-0.12248	0.10157	0.10157	0.1543	-0.11664	0.02052	0.09378	0.12248	-0.10359	0.20265	0.26318	0.19116	0.12142	0.12142	0.15131	-0.10359	-0.03299	0.06549	0.12602	0.0391	0.09378	0.02467	0.29026	-0.15081	-0.03637	0.29026	0.39367	-0.16116	0.11128	0.09027	0.05184	-0.00794	0.02052	0.02052	-0.06549	-0.0224	0.12812	0.1639	0.34583	0.00536	0.10157
CUX1 SNP rs803064	0.28707	0.30852	0.20328	-0.14189	0.15616	0.05585	-0.02112	0.50177	0.2784	0.388	0.388	0.28307	0.06419	-0.06237	-0.0086	0.26963	0.12828	0.10029	0.57937	0.59914	0.56038	0.56038	0.43986	-0.22804	0.10029	0.48745	0.33119	0.2516	0.42151	0.05432	0.46534	0.10029	0.05338	0.46534	0.43866	0.13797	0.46568	0.46581	0.11412	-0.01747	0.36775	0.36775	0.31352	-0.04932	0.33547	0.054	0.33119	0.11018	0.388
EZH2 SNP rs2302427	0.0796	-0.06902	0.19176	-0.12305	-0.08318	0.03244	0.1468	0.1578	0.27021	0.02967	0.02967	0.04142	0.06261	0.04012	-0.07788	0.15074	-0.02259	-0.22263	0.12362	0.14088	0.1578	0.1578	0.00859	-0.15292	0.06198	0.12807	0.13687	0.04763	0.09912	-0.01876	0.17444	0.06198	0.04393	0.17444	0.21915	0.12256	0.01292	-0.03283	0.12001	0.04154	-0.01888	-0.01888	0.12305	-0.08318	0.15006	-0.03861	0.01888	-0.08204	0.02967
KMT2C SNP rs75191113	0.12364	0.07513	-0.0197	-0.11379	-0.14127	-0.10889	0.01667	0.08204	-0.03229	0.06863	0.06863	0.10426	-0.07881	-0.03564	-0.03564	0.03229	0.14873	-0.1019	0.06668	0.07443	0.08204	0.08204	-0.09437	-0.06999	-0.1019	-0.00843	-0.16238	-0.02439	-0.03564	-0.12225	-0.01705	0.05732	-0.02457	-0.01705	0.11822	0.04235	-0.07722	0.0118	-0.07443	-0.13942	-0.13465	-0.13465	0.00843	-0.14127	-0.0118	0.16724	0.13465	-0.08696	0.06863
KMT2C SNP rs74483926	0.10411	0.11119	0.26245	0.14346	-0.0224	-0.16116	0.23028	0.28119	0.02689	0.10157	0.10157	0.1543	0.02916	-0.05275	-0.05275	0.19716	-0.10359	-0.03299	0.26318	0.19116	0.2013	0.2013	0.22406	0.05827	0.08483	0.22143	0.27256	0.33987	0.24032	0.12748	0.29026	-0.03299	0.05455	0.29026	0.32077	-0.04924	0.26167	0.23586	-0.02916	-0.00794	0.09378	0.09378	0.09044	0.16428	0.20092	0.08028	-0.02052	-0.1287	0.10157
KMT2C SNP rs28522267	-0.12364	0.04226	0.0197	0.11379	0.01514	-0.04235	-0.01667	0.13385	-0.06863	-0.06863	-0.06863	0.10426	0.07881	-0.16238	-0.16238	-0.13322	-0.14873	-0.05732	-0.06668	-0.07443	-0.08204	-0.08204	0.09437	0.06999	0.1019	0.00843	-0.23366	0.02439	-0.06337	-0.15559	0.12364	0.1019	0.02457	0.12364	0.07881	0.10889	0.07722	-0.0118	0.07443	-0.1287	-0.06337	-0.06337	-0.21915	0.01514	0.0118	-0.05424	-0.03564	-0.27536	-0.06863
KMT2C SNP rs77735469	0.10223	0.18015	0.18898	0.12127	-0.09679	-0.17408	0.2132	0.16566	-0.07744	0.0968	0.0968	0.14	0.07559	0.05698	0.05698	0.07744	-0.2098	0.06108	0.08528	0.12599	0.10354	0.10354	0.07543	0.04196	0.24434	0.06063	0.05698	0.13644	0.17094	-0.1066	0.14313	-0.03054	-0.07071	0.14313	0.09449	-3.62372e-18	0.15594	0.11323	6.99375E-18	0.07715	0.05698	0.05698	-0.12127	-0.0242	0.11323	0.08671	-0.11396	-0.10426	0.0968
KMT2C SNP rs4024420	0.09952	0.01323	-0.1348	-0.09159	-0.11371	-0.08765	-0.0984	0.15292	0.17709	0.29894	0.29894	0.33567	-0.06344	-0.02869	-0.02869	0.06661	0.47183	-0.08202	0.14313	0.14802	0.15292	0.15292	0.24054	-0.05634	-0.08202	0.16283	-0.09085	0.06216	0.09085	-0.0984	0.02917	0.11021	0.17802	0.02917	0.1348	0.09495	-0.06216	0.0095	-0.14802	-0.38199	0.09085	0.09085	-0.03562	-0.11371	0.22804	-0.13826	0.26777	-0.06999	0.29894
KMT2C SNP rs2479172	0.19612	0.15965	0.21673	0.21915	0.01514	-0.04235	0.12225	0.2418	0.03229	-0.06863	-0.06863	0.10426	0.07881	0.03564	0.03564	-0.03229	-0.14873	0.1019	0.04446	0.14449	0.13385	0.13385	-0.00393	0.06999	0.1019	0.00843	-0.03564	-0.07722	0.13465	-0.15559	0.23022	0.1019	0.02457	0.23022	0.17732	0.10889	0.07722	-0.0118	-0.03503	-0.1287	0.13465	0.13465	-0.00843	0.01514	0.0118	-0.05424	0.16238	-0.45652	-0.06863
KMT2C SNP rs150073007	-0.07741	-0.00449	0.0659	0.06343	0.03857	0.0607	-0.00929	0.24654	0.14659	0.07426	0.07426	0.17435	0.12238	-0.26397	-0.26397	-0.00193	-0.04807	-0.06999	0.12213	0.10669	0.09181	0.09181	0.17003	-0.04807	0.15823	0.13894	-0.01987	-0.01068	0.09083	-0.00929	0.23018	0.04412	0.14089	0.23018	0.14592	0.0607	0.22915	0.15793	0.12866	-0.19985	0.01987	0.01987	-0.13894	0.03857	0.26509	0.02376	0.12205	-0.25448	0.07426
KMT2C SNP rs4024453	0.26384	0.30638	0.27996	-0.06146	0.26695	0.05429	0.06961	0.49728	0.17963	0.91549	0.91549	0.91613	0.01473	-0.31543	-0.31543	0.16	0.18484	0.09049	0.46544	0.48133	0.43674	0.43674	0.45139	-0.06052	0.09049	0.41129	0.25989	0.25912	0.4065	-0.16415	0.45354	-0.17741	0.23431	0.45354	0.60412	-0.20019	0.36778	0.2516	0.19401	-0.11429	0.29544	0.29544	0.00236	0.1962	0.41051	0.18423	0.31543	0.17883	0.91549
KMT2C SNP rs201834857	0.0541	-0.01702	0.14286	0.06875	0.14633	0.0658	0.19138	0.17219	0.22684	0.3366	0.3366	0.37796	-0.07143	-0.19383	-0.19383	0.21221	0.41233	0.08081	0.16116	0.16667	0.17219	0.17219	0.05702	0.17445	0.08081	0.18334	0.19383	0.12524	0.02154	-0.1108	0.17775	0.08081	0.13363	0.17775	0.07143	0.0658	-0.01473	-0.0428	0.07143	-0.17496	0.2369	0.2369	0.04583	0.42069	0.0428	0.21303	-0.02154	0.11822	0.3366
KMT2C SNP rs10454320	0.13576	0.11051	0.21822	0.29756	0.09779	0.07538	0.08463	0.31683	-0.11736	-0.11736	-0.11736	0.14434	0.05455	-0.04386	-0.04386	-0.02236	-0.25436	0.07053	0.03077	0.02425	0.01793	0.01793	0.06533	0.04845	0.07053	0.00583	-0.09321	0.01688	0.09321	-0.10771	0.30692	0.07053	0.10206	0.30692	0.19094	0.07538	-0.01688	-0.07627	-0.02425	-0.08909	-0.04386	-0.04386	-0.1517	0.09779	0.07627	-0.03755	0.18094	-0.44141	-0.11736
KMT2C SNP rs56850341	0.13576	0.11051	0.21822	0.29756	0.09779	0.07538	0.08463	0.31683	-0.11736	-0.11736	-0.11736	0.14434	0.05455	-0.04386	-0.04386	-0.02236	-0.25436	0.07053	0.03077	0.02425	0.01793	0.01793	0.06533	0.04845	0.07053	0.00583	-0.09321	0.01688	0.09321	-0.10771	0.30692	0.07053	0.10206	0.30692	0.19094	0.07538	-0.01688	-0.07627	-0.02425	-0.08909	-0.04386	-0.04386	-0.1517	0.09779	0.07627	-0.03755	0.18094	-0.44141	-0.11736
IKZF1 SNP rs10899750	-0.00162	0.1267	0.16099	0.22102	0.13326	0.18278	-0.25236	0.14604	0.11813	-0.11199	-0.11199	-0.07924	-0.14227	0.03161	-0.02483	0.16952	0.1729	-0.02057	0.13093	0.10732	0.14604	0.14604	0.1584	-0.07647	0.16095	0.1009	0.02483	0.04093	-0.02483	-0.01478	0.12314	0.07019	0.22413	0.12314	0.06365	0.09656	0.07491	0.13907	0.01747	-0.08865	0.20093	0.20093	0.13934	-0.15435	0.14132	0.03779	0.08128	-0.09501	-0.11199
SMARCA2 SNP rs113070757	0.32373	0.27465	0.26127	-0.06431	0.04491	-0.00659	0.15243	0.46905	0.10193	0.21193	0.21193	0.15151	-0.02863	-0.00216	-0.00216	0.28306	0.14145	0.20592	0.54914	0.50823	0.46905	0.46905	0.33357	-0.21615	0.29269	0.39503	0.3259	0.1831	0.4295	0.15243	0.48946	0.29269	0.21427	0.48946	0.27559	0.24067	0.53675	0.35812	0.32689	-0.11397	0.4295	0.4295	0.29397	-0.02383	0.55326	0.14698	0.37986	0.12637	0.21193
SMARCA2 SNP rs2296212	0.18478	0.05433	0.33231	0.02232	-0.02177	0.02136	0.05122	0.42849	0.06571	0.06571	0.06571	0.14313	-0.06182	0.1235	0.1235	0.34993	-0.02917	-0.04246	0.40105	0.41474	0.36497	0.36497	0.32697	-0.15786	-0.22981	0.39424	-0.00699	0.08449	0.41476	0.13296	0.3796	-0.04246	0.10121	0.3796	0.18934	0.02136	0.2742	0.17132	0.10046	-0.02524	0.18175	0.18175	0.03967	0.20086	0.23383	0.21098	0.16777	0.12364	0.06571
PAX5 SNP rs3780135	0.45623	0.30312	0.61877	0.08088	0.32864	0.25332	0.2036	0.93919	0.3686	0.3686	0.3686	0.42444	-0.16042	0.02534	-0.03225	0.68789	0.03562	0.14445	0.87905	0.8454	0.81363	0.81363	0.50539	-0.2188	0.23704	0.81618	0.43532	0.41129	0.60116	0.12281	0.9075	0.23704	0.343	0.9075	0.5271	0.25332	0.6524	0.43023	0.36413	-0.06549	0.54358	0.54358	0.22549	0.25528	0.59958	0.26814	0.4929	-0.00843	0.3686
BCORL1 SNP rs4830173	0.24384	0.28948	0.19391	-0.15965	0.18176	-0.04044	0.05779	0.39128	0.21289	1	1	0.89056	0.00732	-0.23387	-0.23387	0.23688	0.29894	0.08042	0.4788	0.49515	0.45142	0.45142	0.42131	-0.06661	0.08042	0.48599	0.28902	0.29284	0.42802	-0.097	0.34993	-0.18567	0.15059	0.34993	0.51954	-0.20895	0.38642	0.2784	0.2366	-0.02689	0.31771	0.31771	0.04226	0.18176	0.37923	0.22999	0.23387	0.37139	1
ZRSR2 SNP rs188867560	0.0541	0.23832	0.14286	0.06875	0.00915	-0.09869	-0.1108	0.17219	-0.10244	0.22684	0.22684	0.26458	-0.07143	0.02154	0.02154	0.10244	-0.06344	-0.09235	0.16116	0.16667	0.17219	0.17219	0.27085	-0.06344	0.25397	0.18334	0.19383	0.12524	0.2369	0.04029	0.17775	0.08081	0.13363	0.17775	0.17857	0.0658	0.20628	0.06419	0.07143	-0.02916	0.12922	0.12922	-0.06875	0.00915	0.14979	-0.15567	0.08615	0.11822	0.22684
KDM6A SNP rs2230018	0.25283	0.03361	0.20146	0.02585	-0.05675	0.05567	-0.07955	0.38851	-0.0454	0.26417	0.26417	0.34112	-0.16116	-0.13363	-0.13363	0.16923	0.25943	-0.01302	0.36364	0.37605	0.38851	0.38851	0.24927	-0.14313	0.18233	0.34903	0.07289	0.22025	0.17008	0.09091	0.33566	0.08465	1.46451E-17	0.33566	0.28204	0.05567	0.15376	0.26554	-0.04029	-0.14804	0.04859	0.04859	0.03878	0.09802	0.27761	0.0647	0.07289	-0.06668	0.26417
ATRX SNP rs3088074	0.09562	0.16647	0.335	-0.12349	0.07483	-0.03611	-0.10755	0.57717	0.31179	0.20226	0.20226	0.20744	-0.04989	0.1225	0.06877	0.40014	0.00317	0.1774	0.59504	0.55595	0.57717	0.57717	0.51991	-0.23421	0.26379	0.44822	0.30731	0.1757	0.44485	0.19399	0.54058	0.1774	0.04	0.54058	0.35994	0.12803	0.54107	0.43986	0.2162	-0.07857	0.3374	0.3374	0.12349	0.07483	0.41423	0.03843	0.36104	-0.09437	0.20226
ARID1B	0.09952	0.15496	-0.01586	-0.09159	-0.11371	-0.08765	0.06933	0.15292	0.17709	0.05524	0.05524	0.08392	-0.06344	-0.02869	-0.02869	0.06661	0.20775	-0.08202	0.14313	0.14802	0.15292	0.15292	0.12185	-0.05634	0.30244	0.16283	0.14823	0.06216	-0.02869	-0.0984	0.15786	0.30244	0.02967	0.15786	0.01586	0.27756	0.06052	0.12828	-0.01586	-0.05827	0.21039	0.21039	-0.03562	-0.11371	0.22804	-0.13826	0.26777	-0.06999	0.05524
ASXL1	-0.02917	0.15496	-0.01586	0.03562	0.19087	0.09495	-0.0984	0.02259	0.05524	0.05524	0.05524	0.08392	-0.06344	-0.02869	-0.02869	0.06661	-0.05634	-0.08202	0.00895	0.01586	0.02259	0.02259	0.00317	-0.05634	-0.08202	0.03562	-0.09085	0.06216	0.09085	0.06933	0.02917	-0.08202	-0.11868	0.02917	0.1348	-0.08765	-0.06216	-0.10927	0.1163	0.10359	0.09085	0.09085	-0.03562	0.03858	-0.24705	-0.00182	-0.09085	0.14873	0.05524
ATM	0.22821	0.15496	-0.01586	-0.09159	0.03858	0.09495	-0.0984	0.15292	0.17709	0.05524	0.05524	0.08392	-0.06344	-0.14823	-0.14823	-0.05524	-0.05634	-0.08202	0.14313	0.14802	0.15292	0.15292	-0.11552	-0.05634	-0.08202	0.16283	0.14823	0.18484	0.09085	0.23706	0.15786	-0.08202	0.02967	0.15786	0.1348	-0.08765	0.06052	0.12828	-0.14802	0.10359	-0.02869	-0.02869	0.09159	-0.11371	0.10927	0.13462	0.14823	-0.06999	0.05524
BCOR	0.12364	0.07513	0.17732	0.09693	-0.01514	0.04235	0.15559	0.08204	0.06863	-0.03229	-0.03229	3.40012E-17	-0.07881	-0.03564	-0.03564	-0.06863	-0.06999	-0.1019	0.06668	0.07443	0.08204	0.08204	-0.09437	0.14873	0.05732	-0.11379	0.03564	-0.126	0.06337	0.01667	0.08953	-0.1019	0.09829	0.08953	0.11822	-0.10889	0.126	0.11018	0.14449	-0.00536	0.06337	0.06337	-0.09693	-0.01514	-0.0118	0.16724	-0.06337	-0.08696	-0.03229
CEBPA	-0.13251	-0.14941	-0.10206	-0.09044	-0.20908	-0.16116	0.12748	-0.19811	-0.27185	-0.19716	-0.19716	-0.1543	0.02916	0.09378	0.09378	-0.10157	-0.10359	-0.03299	-0.23028	-0.29485	-0.27799	-0.27799	-0.06693	0.05827	-0.03299	-0.16841	-0.02052	0.0391	-0.19929	-0.07813	-0.18299	0.08483	-0.21822	-0.18299	-0.11664	0.06268	-0.26468	-0.20092	-0.19116	0.09127	-0.27256	-0.27256	-0.14346	-0.0224	-0.09027	-0.25422	-0.16705	-0.1287	-0.19716
DNMT3A	0.24578	-0.03185	0.06682	0.12862	0.01711	0.02052	0.1696	0.1025	0.01369	0.01369	0.01369	4.21962E-17	-7.2789e-17	0.17459	0.17459	0.05476	0.02967	0.04319	0.07538	0.08909	0.02929	0.02929	-0.22669	0.02967	-0.17277	0.05717	-0.04029	-0.04135	0.04029	0.07538	0.11566	-0.17277	0.33333	0.11566	0.06682	-0.08206	-0.02757	-0.14678	-0.01485	-0.05455	0.17459	0.17459	0.15721	0.01711	0.01334	0.24526	0.09401	0.09829	0.01369
EZH2	-0.02917	0.01323	-0.1348	-0.09159	0.03858	0.09495	-0.0984	-0.10774	-0.06661	-0.18846	-0.18846	-0.16784	0.17445	0.09085	0.09085	-0.05524	-0.05634	-0.08202	-0.12524	-0.24846	-0.23807	-0.23807	-0.11552	-0.05634	-0.08202	-0.09159	-0.09085	0.06216	-0.14823	0.23706	-0.09952	-0.08202	-0.11868	-0.09952	0.01586	-0.08765	-0.30752	-0.22804	-0.14802	0.10359	-0.14823	-0.14823	-0.03562	-0.11371	-0.12828	-0.13826	0.02869	-0.06999	-0.18846
FLT3	-0.01473	-0.06491	-0.00426	0.03004	0.06757	0.09408	-0.04441	0.06902	0.0279	-0.29907	-0.29907	-0.31526	-0.01702	0.09495	0.15911	0.10289	-0.1285	0.12242	0.03841	0.05391	0.06902	0.06902	-0.02463	-0.1285	0.01926	-0.1065	0.09752	-0.02282	0.0308	-0.04441	0.0838	0.12242	0.12739	0.0838	-0.12341	0.09408	0.02282	0.11729	-0.05391	0.06255	0.0308	0.0308	-0.03004	-0.17763	0.0102	0.12399	0.16167	-0.04226	-0.29907
GATA2	-0.08953	0.07513	-0.0197	-0.00843	-0.14127	-0.10889	0.15559	-0.02591	-0.03229	-0.13322	-0.13322	-0.10426	0.11822	-0.03564	0.06337	-0.06863	-0.06999	0.21653	-0.04446	-0.03503	-0.02591	-0.02591	0.10224	-0.06999	-0.1019	-0.11379	0.03564	0.07722	-0.03564	-0.12225	-0.01705	0.05732	-0.14744	-0.01705	0.0197	0.04235	0.02439	0.11018	-0.18389	0.1287	-0.03564	-0.03564	0.11379	-0.14127	-0.11018	-0.05876	-0.06337	-0.08696	-0.13322
IDH1	0.08482	0.04525	0.20825	0.2201	0.19919	0.30466	0.25567	0.10604	0.21585	-0.06651	-0.06651	-0.03241	0.098	-0.17729	-0.17729	-0.12173	0.12783	0.03762	0.08983	0.098	0.10604	0.10604	0.05012	-0.07615	0.33458	-0.07468	0.08495	0.03664	-0.08495	-0.13302	0.11398	0.03762	0.06875	0.11398	0.06737	0.02257	0.05812	0.05872	0.00408	-0.11002	0.09972	0.09972	0.27119	-0.03607	0.12477	-0.18689	0.08495	-0.09461	-0.06651
IDH2	-0.06763	-0.00392	-0.0658	-0.01056	-0.07161	-0.0101	-0.03711	0.05768	-0.1247	-0.20895	-0.20895	-0.17408	-0.09869	0.07935	0.07935	0.1247	-0.08765	-0.1276	0.03711	0.04752	0.05768	0.05768	-0.03611	0.09495	0.00532	0.0774	0.00331	0.22395	-0.00331	0.19485	0.06763	0.13824	0.02052	0.06763	-0.18094	0.11616	0.03054	-0.02628	-0.04752	0.16116	0.16201	0.16201	-0.0774	0.0337	0.02628	-0.12076	0.00331	-0.10889	-0.20895
KIT	-0.15786	-0.1285	-0.1348	0.16283	-0.11371	-0.08765	0.06933	-0.23807	-0.06661	-0.18846	-0.18846	-0.16784	-0.06344	-0.02869	-0.02869	-0.17709	-0.05634	-0.08202	-0.25943	-0.24846	-0.23807	-0.23807	-0.11552	-0.05634	-0.08202	-0.2188	-0.09085	-0.06052	-0.26777	-0.0984	-0.22821	-0.08202	-0.11868	-0.22821	-0.10308	-0.08765	-0.18484	-0.10927	-0.14802	0.10359	-0.26777	-0.26777	-0.03562	-0.11371	-0.12828	-0.13826	-0.21039	-0.06999	-0.18846
KMT2A	-0.06182	-0.01702	0.03571	0.06875	-0.12804	-0.09869	-0.1108	-0.06261	0.00732	0.00732	0.00732	0.0378	-0.07143	0.2369	0.2369	-0.00732	-0.06344	-0.09235	-0.08058	-0.07143	-0.06261	-0.06261	-0.04989	0.17445	-0.09235	-0.16042	-0.12922	-0.20628	0.02154	-0.1108	-0.17002	-0.09235	-1.8545e-18	-0.17002	-0.03571	-0.09869	-0.01473	-0.0428	0.07143	-0.02916	-0.19383	-0.19383	-0.06875	-0.12804	-0.06419	-0.03277	-0.02154	-0.07881	0.00732
KMT2C	0.23022	-0.04226	0.17732	0.20229	0.111	0.19359	0.15559	0.08204	-0.03229	-0.13322	-0.13322	-0.10426	0.11822	0.26139	0.26139	0.13322	-0.06999	0.21653	0.06668	0.07443	0.08204	0.08204	-0.09437	-0.06999	-0.1019	-0.00843	0.03564	-0.126	0.06337	-0.12225	0.08953	0.05732	0.22116	0.08953	-0.17732	0.19359	0.02439	0.0118	0.03503	-0.13942	0.16238	0.16238	0.3245	0.23713	-0.0118	0.16724	0.13465	0.0942	-0.13322
KMT2D	0.23855	0.32876	0.23665	0.14445	0.16702	0.00532	-0.14326	0.22263	0.08042	0.08042	0.08042	0.12217	-0.09235	0.04525	0.13226	0.18567	-0.08202	0.16045	0.20837	0.21549	0.22263	0.22263	0.1774	-0.08202	0.16045	0.14445	0.12878	0.26909	0.21928	0.22302	0.22981	-0.1194	0.04319	0.22981	0.28283	-0.1276	0.17741	0.10029	0.07311	0.15081	0.21928	0.21928	0.13334	0.05617	0.07262	0.19598	0.12878	0.05732	0.08042
KRAS	0.01705	-0.04226	-0.0197	0.20229	0.23713	0.19359	-0.12225	-0.13385	-0.13322	-0.13322	-0.13322	-0.10426	0.11822	0.26139	0.26139	-0.06863	-0.06999	0.21653	-0.15559	-0.14449	-0.13385	-0.13385	-0.19267	0.14873	-0.1019	-0.11379	-0.06337	-0.126	-0.03564	0.15559	-0.12364	-0.1019	-0.02457	-0.12364	-0.07881	0.04235	-0.17883	-0.18494	-0.07443	0.1287	-0.03564	-0.03564	0.00843	0.111	-0.20855	-0.17176	-0.06337	-0.08696	-0.13322
NPM1	0.02892	-0.11146	0.26726	0.12862	0.10266	0.22567	0.35804	0.24893	0.01369	-0.12321	-0.12321	-0.07071	0.13363	-0.02686	-0.02686	0.12321	0.02967	0.15118	0.22613	0.23757	0.17571	0.17571	0.04	-0.11868	0.04319	-0.01429	0.02686	-0.11026	0.10744	-0.20729	0.26024	0.04319	0.25	0.26024	-4.07989e-17	0.12309	0.17918	-0.01334	0.13363	-0.05455	0.24175	0.24175	0.15721	0.10266	0.14678	0.24526	0.29547	0.09829	-0.12321
NRAS	0.10121	0.12739	-0.06682	-0.01429	0.01711	0.02052	0.07538	0.02929	0.01369	0.08214	0.08214	7.35981E-17	1.39087E-18	0.10744	0.10744	-0.01369	0.02967	0.04319	-1.72603e-17	-0.05939	-0.11714	-0.11714	-0.02667	0.02967	0.15118	0.05717	0.02686	0.09648	-0.16116	0.26382	0.04337	-0.06479	-1.38778e-17	0.04337	0.13363	-0.08206	-0.09648	-0.08006	-0.08909	0.03637	-0.16116	-0.16116	0.01429	-0.06844	0.01334	0.01533	0.02686	0.09829	0.08214
PHF6	-0.19612	-0.15965	0.07881	0.09693	-0.01514	0.04235	0.01667	0.08204	0.06863	-0.23414	-0.23414	-0.20851	-0.07881	0.06337	0.06337	0.13322	-0.06999	-0.1019	0.06668	0.07443	0.08204	0.08204	-0.09437	-0.06999	0.05732	0.09693	-0.06337	0.07722	-0.03564	0.15559	0.08953	0.05732	-0.14744	0.08953	-0.07881	0.04235	0.02439	-0.08657	0.03503	0.1287	0.16238	0.16238	0.00843	0.23713	-0.0118	0.05424	0.03564	-0.08696	-0.23414
RAD21	0.01705	0.07513	-0.11822	-0.00843	-0.14127	-0.10889	0.01667	-0.2418	0.06863	0.16955	0.16955	-6.9811e-17	-0.07881	-0.03564	-0.03564	-0.06863	0.14873	-0.1019	-0.04446	-0.03503	-0.13385	-0.13385	0.00393	-0.06999	-0.1019	-0.00843	-0.06337	-0.126	-0.03564	0.01667	-0.33681	-0.1019	-0.14744	-0.33681	-0.17732	-0.10889	0.02439	0.0118	0.03503	-0.00536	-0.13465	-0.13465	0.00843	-0.14127	-0.0118	0.05424	-0.06337	0.45652	0.16955
RUNX1	-0.04246	0.01926	-0.02309	0.14445	0.05617	0.00532	-0.02116	-0.06198	0.08042	-0.00828	-0.00828	0.03054	-0.09235	-0.12878	-0.04177	0.00828	-0.08202	-0.1194	-0.08465	-0.07311	-0.06198	-0.06198	-0.16818	0.49467	-0.1194	-0.04074	-0.04525	0.09049	-0.04177	0.10093	-0.05121	-0.1194	-0.17277	-0.05121	-0.06349	-0.1276	-0.09049	0.01383	-0.02309	0.15081	0.04525	0.04525	-0.14445	-0.05469	-0.18675	0.09667	-0.13226	-0.1019	-0.00828
STAG2	-0.15661	-0.00392	0.09869	0.0774	0.139	0.11616	0.07887	-0.03244	-0.04044	-0.04044	-0.04044	-1.75146e-17	-0.09869	-0.08596	-0.16862	0.04044	0.09495	0.00532	-0.05567	-0.04386	-0.03244	-0.03244	-0.03611	0.09495	0.27115	-0.01056	0.16862	-0.03054	-0.00331	-0.15309	-0.02136	0.27115	-0.08206	-0.02136	-0.18094	0.24242	-0.05429	-0.10841	0.13525	0.16116	-0.00331	-0.00331	-0.16536	0.139	0.02628	-0.02642	0.00331	0.04235	-0.04044
TET2	0.02524	-0.06255	-0.17496	-0.16841	0.07094	-0.04924	0.02467	-0.03834	0.02689	-0.0478	-0.0478	-0.07715	0.02916	0.09378	0.09378	-0.02689	0.05827	0.08483	-0.0658	-0.13284	-0.11823	-0.11823	-0.06693	0.22013	-0.15081	-0.09044	-0.24032	0.11429	-0.12602	0.02467	-0.02524	-0.03299	0.05455	-0.02524	0.02916	-0.04924	-0.11429	-0.20092	-0.02916	-0.00794	-0.05275	-0.05275	-0.14346	-0.11574	0.05533	-0.08697	0.05275	0.00536	-0.0478
TP53	0.0541	0.11065	0.14286	-0.04583	0.14633	0.0658	-0.1108	0.17219	0.00732	0.22684	0.22684	0.26458	-0.07143	0.02154	0.02154	-0.00732	0.17445	0.08081	0.16116	0.16667	0.17219	0.17219	0.05702	-0.06344	0.08081	0.18334	-0.02154	-0.09577	0.2369	-0.1108	0.17775	0.08081	0.26726	0.17775	0.17857	0.0658	0.09577	0.06419	-0.04762	-0.17496	0.12922	0.12922	0.27501	0.14633	0.14979	0.09013	-0.02154	-0.07881	0.22684
TYK2	0.22821	0.15496	0.10308	0.03562	0.03858	0.09495	-0.0984	0.15292	0.05524	0.05524	0.05524	0.08392	-0.06344	-0.14823	-0.14823	-0.05524	0.20775	0.11021	0.14313	0.14802	0.15292	0.15292	0.12185	-0.05634	0.49467	0.16283	0.26777	0.06216	0.09085	0.06933	0.15786	0.11021	0.02967	0.15786	0.1348	0.09495	0.06052	0.12828	-0.14802	-0.05827	-0.14823	-0.14823	0.09159	0.03858	0.10927	-0.00182	-0.09085	-0.06999	0.05524
WT1	-0.21338	-0.1737	-0.15925	-0.07468	0.08156	0.16361	-0.13302	-0.19597	0.12173	-0.06651	-0.06651	-0.12964	0.098	0.00739	-0.08495	-0.02761	0.12783	0.1861	-0.11747	-0.10617	-0.0953	-0.0953	-0.04156	-0.07615	0.03762	-0.07468	-0.00739	-0.15288	-0.17729	-0.00345	-0.18422	-0.11087	-0.04583	-0.18422	-0.11637	-0.11848	-0.22616	-0.12477	-0.20008	0.14003	0.00739	0.00739	-0.02358	-0.03607	-0.2422	-0.0815	-0.09972	0.07434	-0.06651
[truncated: 227 more columns]

## Sheet: S3
Supplementary Table 3. The co-occurrence and mutual exclusivity of SNP with mutant genes in MDS patients.
Label	NT5C2 SNP rs34104646	NT5C2 SNP rs10883841	ANKRD26 SNP rs2274741	ANKRD26 SNP rs10829163	ANKRD26 SNP rs12572862	ANKRD26 SNP rs138423863	ANKRD26 SNP rs12359281	ANKRD26 SNP rs7897309	PTEN SNP rs12573787	NM_001304717 SNP rs71022512	PTEN SNP rs2943772	PTEN SNP rs11202592	ATM SNP rs659243	NOTCH2 SNP rs60854092	NOTCH2 SNP rs61788900	NOTCH2 SNP rs61788901	NOTCH2 SNP rs11810554	NOTCH2 SNP rs372504208	SH2B3 SNP rs78894077	SH2B3 SNP rs3184504	DDX11 SNP rs2075322	DDX11 SNP rs1046457	DDX11 SNP rs1046458	KDM5A SNP rs11062385	KDM5A SNP rs139848270	KMT2D SNP rs3741626	FLT3 SNP rs1933437	FLT3 SNP rs12872889	DIS3 SNP rs7332388	DIS3 SNP rs4883918	ATG2B SNP rs2289622	ATG2B SNP rs143695335	ATG2B SNP rs3759601	ATG2B SNP rs9323945	ATG2B SNP rs34296665	ATG2B SNP rs146022217	PML SNP rs743580	PML SNP rs743581	PML SNP rs743582	NF1 SNP rs146051850	TP53 SNP rs1042522	SETBP1 SNP rs663651	SETBP1 SNP rs3085861	SETBP1 SNP rs3744825	SETBP1 SNP rs1064204	TYK2 SNP rs2304256	CALR SNP rs143880510	DOT1L SNP rs3815308	DOT1L SNP rs2302061
NT5C2 SNP rs34104646	1	0.7521	0.33301	0.20546	-0.0464	0.04866	0.19433	0.42913	-0.14704	-0.09943	-0.09943	-0.18777	-0.03961	0.04866	0.1223	0.30816	0.25606	0.04866	-0.0464	0.40737	0.3173	0.3173	0.3173	0.28021	0.17923	0.11987	0.34107	0.32055	0.11054	0.22963	0.36507	-0.00427	0.31038	0.36507	-0.06613	-0.00427	0.25606	0.28902	-0.15384	0.04866	0.01026	0.22615	0.22615	0.09444	0.14489	0.09235	-0.16057	-0.03961	0.24187
NT5C2 SNP rs10883841	0.7521	1	0.2849	0.19058	0.03656	0.12651	0.12121	0.32275	0.02996	-0.11416	-0.11416	-0.14122	-0.07202	0.12651	-0.0118	0.22028	0.09888	0.12651	-0.15995	0.30638	0.19058	0.19058	0.19058	0.07327	0.29253	0.03656	0.20913	0.4425	0.14697	0.11505	0.35656	0.07565	0.25838	0.35656	-0.03752	0.07565	0.35656	0.28765	-0.01595	0.12651	-0.05152	0.03231	0.03231	0.09399	0.03022	0.0118	-0.12076	0.08283	-0.0584
ANKRD26 SNP rs2274741	0.33301	0.2849	1	0.49142	0.33826	0.25538	0.61385	0.7849	0.46794	0.01243	0.01243	-0.0224	0.13593	0.25538	0.45415	0.49565	0.67641	0.25538	0.19281	0.7451	0.68707	0.68707	0.68707	0.63124	-0.0224	0.19281	0.6326	0.332	0.26833	0.45415	0.86713	0.29864	0.51233	0.86713	0.64791	0.29864	0.67641	0.46794	0.41081	0.07236	-0.13908	0.53261	0.53261	0.49565	0.01243	0.57861	-0.11066	0.25055	0.19338
ANKRD26 SNP rs10829163	0.20546	0.19058	0.49142	1	0.11328	0.20045	0.26932	0.18095	0.09284	-0.46554	-0.46554	0.06641	-0.3431	0.20045	0.35647	0.38904	0.20656	0.20045	-0.03894	0.11624	0.07857	0.07857	0.07857	0.22701	-0.10157	-0.19116	0.04226	-0.04226	0.02024	0.0617	0.30636	0.06641	0.26932	0.30636	0.19615	0.06641	0.10676	0.19264	-0.04942	0.00891	0.04226	0.00228	0.00228	-0.00228	-0.24187	0.03656	0.00891	0.13668	-0.18095
ANKRD26 SNP rs12572862	-0.0464	0.03656	0.33826	0.11328	1	0.75498	-0.08082	0.2655	0.4486	0.11987	0.11987	-0.11617	0.17004	0.18543	-0.03058	-0.04736	0.14493	-0.09934	0.09474	0.25203	0.2655	0.2655	0.2655	0.37127	-0.11617	0.32105	0.27924	0.02094	0.25954	0.2616	0.29331	-0.11617	0.23511	0.29331	0.21243	-0.11617	0.29331	0.15183	0.23511	0.18543	-0.17103	-0.09809	-0.09809	0.09809	-0.0464	0.32275	-0.09934	-0.00829	0.34338
ANKRD26 SNP rs138423863	0.04866	0.12651	0.25538	0.20045	0.75498	1	-0.18028	0.20045	0.33868	-0.16057	-0.16057	-0.08771	-0.1409	0.28333	0.12397	0.11066	0.22145	-0.075	0.18543	0.19028	0.20045	0.20045	0.20045	0.28031	-0.08771	0.18543	0.21082	-0.02196	0.03313	0.12397	0.22145	-0.08771	0.01849	0.22145	0.19934	-0.08771	0.22145	0.33868	0.01849	0.28333	0.02196	-0.11066	-0.11066	0.11066	-0.16057	0.24367	-0.075	0.0835	0.18263
ANKRD26 SNP rs12359281	0.19433	0.12121	0.61385	0.26932	-0.08082	-0.18028	1	0.48181	0.19268	0.19433	0.19433	-0.03649	0.28368	0.01849	0.33198	0.29984	0.53229	0.41603	0.07715	0.45738	0.37557	0.37557	0.37557	0.26857	0.13784	-0.08082	0.40198	0.22657	0.04201	0.43395	0.53229	0.13784	0.33846	0.53229	0.40712	0.13784	0.32515	0.19268	0.33846	-0.18028	-0.01705	0.41081	0.41081	0.29984	0.31038	0.27981	0.01849	0.15921	0.04942
ANKRD26 SNP rs7897309	0.42913	0.32275	0.7849	0.18095	0.2655	0.20045	0.48181	1	0.49204	0.3173	0.3173	0.06641	0.37657	0.20045	0.35647	0.38904	0.80537	0.20045	0.11328	0.94929	0.89762	0.89762	0.89762	0.7151	0.06641	0.2655	0.84985	0.56344	0.3466	0.65124	0.90517	0.2344	0.48181	0.90517	0.50855	0.2344	0.80537	0.59184	0.37557	0.00891	-0.05869	0.68707	0.68707	0.5847	0.3173	0.72436	-0.18263	0.25663	0.43333
PTEN SNP rs12573787	-0.14704	0.02996	0.46794	0.09284	0.4486	0.33868	0.19268	0.49204	1	0.28902	0.28902	0.2323	0.16859	0.15197	0.14256	0.1996	0.55656	-0.03474	0.15183	0.56183	0.59184	0.59184	0.59184	0.35186	0.06855	0.15183	0.42566	0.26318	0.23922	0.14256	0.45928	0.2323	0.19268	0.45928	0.35173	0.2323	0.55656	0.319	0.29625	0.15197	-0.26318	0.37258	0.37258	0.29496	0.18	0.5279	-0.03474	0.28551	0.20656
NM_001304717 SNP rs71022512	-0.09943	-0.11416	0.01243	-0.46554	0.11987	-0.16057	0.19433	0.3173	0.28902	1	1	0.17923	0.87753	-0.16057	0.01498	-0.11929	0.36507	0.25788	-0.0464	0.40737	0.3173	0.3173	0.3173	0.17358	-0.00427	0.28614	0.45134	0.43082	0.11054	0.33696	0.14704	-0.00427	0.19433	0.14704	0.04761	-0.00427	0.36507	-0.03803	0.54249	-0.16057	-0.32055	0.43987	0.43987	0.2013	0.51136	0.30701	-0.16057	-0.03961	0.35371
PTEN SNP rs2943772	-0.09943	-0.11416	0.01243	-0.46554	0.11987	-0.16057	0.19433	0.3173	0.28902	1	1	0.17923	0.87753	-0.16057	0.01498	-0.11929	0.36507	0.25788	-0.0464	0.40737	0.3173	0.3173	0.3173	0.17358	-0.00427	0.28614	0.45134	0.43082	0.11054	0.33696	0.14704	-0.00427	0.19433	0.14704	0.04761	-0.00427	0.36507	-0.03803	0.54249	-0.16057	-0.32055	0.43987	0.43987	0.2013	0.51136	0.30701	-0.16057	-0.03961	0.35371
PTEN SNP rs11202592	-0.18777	-0.14122	-0.0224	0.06641	-0.11617	-0.08771	-0.03649	0.06641	0.2323	0.17923	0.17923	1	0.03204	-0.08771	0.03749	-0.13812	0.09521	0.22657	-0.11617	0.05166	0.06641	0.06641	0.06641	0.00745	-0.10256	-0.11617	0.08089	0.08475	-0.02076	-0.12373	-0.06855	-0.10256	-0.03649	-0.06855	0.11921	-0.10256	0.09521	0.06855	0.13784	0.22657	-0.25039	0.13812	0.13812	0.0224	-0.00427	-0.03749	-0.08771	-0.16477	-0.06641
ATM SNP rs659243	-0.03961	-0.07202	0.13593	-0.3431	0.17004	-0.1409	0.28368	0.37657	0.16859	0.87753	0.87753	0.03204	1	-0.1409	0.00268	-0.13593	0.2991	0.30789	-0.00829	0.35748	0.25663	0.25663	0.25663	0.18351	-0.16477	0.34837	0.39606	0.43181	0.06224	0.46313	0.2991	0.03204	0.28368	0.2991	0.13051	0.03204	0.2991	-0.06526	0.53263	-0.1409	-0.19528	0.36516	0.36516	0.09329	0.48447	0.22755	-0.1409	-0.12418	0.22315
NOTCH2 SNP rs60854092	0.04866	0.12651	0.25538	0.20045	0.18543	0.28333	0.01849	0.20045	0.15197	-0.16057	-0.16057	-0.08771	-0.1409	1	0.12397	0.29368	0.22145	-0.075	-0.09934	0.19028	0.20045	0.20045	0.20045	0.09768	-0.08771	-0.09934	0.21082	-0.02196	0.03313	0.30779	0.22145	0.22657	0.21726	0.22145	0.00453	0.22657	0.22145	0.33868	0.01849	-0.075	0.21082	0.07236	0.07236	-0.07236	-0.16057	0.24367	-0.075	-0.1409	0.18263
NOTCH2 SNP rs61788900	0.1223	-0.0118	0.45415	0.35647	-0.03058	0.12397	0.33198	0.35647	0.14256	0.01498	0.01498	0.03749	0.00268	0.12397	1	0.86027	0.5279	0.30779	0.11551	0.41834	0.35647	0.35647	0.35647	0.34859	0.03749	-0.32275	0.39429	-0.00676	0.17724	0.24561	0.43212	0.19872	0.23002	0.43212	0.38115	0.19872	0.33634	0.14256	0.33198	0.12397	0.10364	0.26638	0.26638	0.39083	0.1223	0.32018	-0.05985	0.11779	0.13482
NOTCH2 SNP rs61788901	0.30816	0.22028	0.49565	0.38904	-0.04736	0.11066	0.29984	0.38904	0.1996	-0.11929	-0.11929	-0.13812	-0.13593	0.29368	0.86027	1	0.56331	0.11066	0.09809	0.44891	0.38904	0.38904	0.38904	0.39479	0.0224	-0.19281	0.332	0.05384	0.14746	0.20306	0.46794	0.34344	0.19832	0.46794	0.24759	0.34344	0.37258	0.1996	0.19832	0.11066	0.13908	0.3087	0.3087	0.34565	-0.01243	0.36027	-0.07236	0.2079	0.1001
NOTCH2 SNP rs11810554	0.25606	0.09888	0.67641	0.20656	0.14493	0.22145	0.53229	0.80537	0.55656	0.36507	0.36507	0.09521	0.2991	0.22145	0.5279	0.56331	1	0.22145	0.14493	0.85927	0.80537	0.80537	0.80537	0.5997	0.09521	0.14493	0.7552	0.42566	0.18496	0.5279	0.70814	0.25896	0.32515	0.70814	0.46032	0.25896	0.70814	0.55656	0.32515	0.03474	-0.03204	0.67641	0.67641	0.46794	0.36507	0.71724	-0.15197	0.2991	0.39224
NOTCH2 SNP rs372504208	0.04866	0.12651	0.25538	0.20045	-0.09934	-0.075	0.41603	0.20045	-0.03474	0.25788	0.25788	0.22657	0.30789	-0.075	0.30779	0.11066	0.22145	1	-0.09934	0.19028	0.00891	0.00891	0.00891	0.09768	-0.08771	-0.09934	0.21082	0.35576	0.03313	0.30779	0.22145	-0.08771	0.41603	0.22145	0.19934	-0.08771	0.22145	0.15197	0.41603	-0.075	-0.1669	0.25538	0.25538	0.11066	0.04866	-0.12397	-0.075	0.0835	-0.20045
SH2B3 SNP rs78894077	-0.0464	-0.15995	0.19281	-0.03894	0.09474	0.18543	0.07715	0.11328	0.15183	-0.0464	-0.0464	-0.11617	-0.00829	-0.09934	0.11551	0.09809	0.14493	-0.09934	1	0.09721	0.11328	0.11328	0.11328	0.08101	-0.11617	0.09474	0.12915	-0.12915	-0.22569	0.11551	0.14493	0.13359	-0.08082	0.14493	0.36725	0.13359	-0.00345	0.00345	-0.08082	-0.09934	-0.17103	0.04736	0.04736	0.24354	0.11987	0.17666	-0.09934	-0.00829	-0.11328
SH2B3 SNP rs3184504	0.40737	0.30638	0.7451	0.11624	0.25203	0.19028	0.45738	0.94929	0.56183	0.40737	0.40737	0.05166	0.35748	0.19028	0.41834	0.44891	0.85927	0.19028	0.09721	1	0.94929	0.94929	0.94929	0.67883	0.22252	0.25203	0.90258	0.53486	0.43229	0.61821	0.85927	0.22252	0.45738	0.85927	0.48276	0.22252	0.85927	0.56183	0.45738	-0.00453	-0.12416	0.7451	0.7451	0.64791	0.40737	0.7809	-0.19934	0.35748	0.50855
DDX11 SNP rs2075322	0.3173	0.19058	0.68707	0.07857	0.2655	0.20045	0.37557	0.89762	0.59184	0.3173	0.3173	0.06641	0.25663	0.20045	0.35647	0.38904	0.80537	0.00891	0.11328	0.94929	1	1	1	0.61748	0.2344	0.2655	0.84985	0.46249	0.45538	0.55298	0.80537	0.2344	0.37557	0.80537	0.50855	0.2344	0.80537	0.59184	0.37557	0.00891	-0.05869	0.68707	0.68707	0.5847	0.42913	0.82261	-0.18263	0.37657	0.53571
DDX11 SNP rs1046457	0.3173	0.19058	0.68707	0.07857	0.2655	0.20045	0.37557	0.89762	0.59184	0.3173	0.3173	0.06641	0.25663	0.20045	0.35647	0.38904	0.80537	0.00891	0.11328	0.94929	1	1	1	0.61748	0.2344	0.2655	0.84985	0.46249	0.45538	0.55298	0.80537	0.2344	0.37557	0.80537	0.50855	0.2344	0.80537	0.59184	0.37557	0.00891	-0.05869	0.68707	0.68707	0.5847	0.42913	0.82261	-0.18263	0.37657	0.53571
DDX11 SNP rs1046458	0.3173	0.19058	0.68707	0.07857	0.2655	0.20045	0.37557	0.89762	0.59184	0.3173	0.3173	0.06641	0.25663	0.20045	0.35647	0.38904	0.80537	0.00891	0.11328	0.94929	1	1	1	0.61748	0.2344	0.2655	0.84985	0.46249	0.45538	0.55298	0.80537	0.2344	0.37557	0.80537	0.50855	0.2344	0.80537	0.59184	0.37557	0.00891	-0.05869	0.68707	0.68707	0.5847	0.42913	0.82261	-0.18263	0.37657	0.53571
KDM5A SNP rs11062385	0.28021	0.07327	0.63124	0.22701	0.37127	0.28031	0.26857	0.7151	0.35186	0.17358	0.17358	0.00745	0.18351	0.09768	0.34859	0.39479	0.5997	0.09768	0.08101	0.67883	0.61748	0.61748	0.61748	1	-0.15272	0.22614	0.5596	0.21041	0.42937	0.25491	0.5997	0.32779	0.16726	0.5997	0.31402	0.32779	0.5997	0.2567	0.36987	0.09768	-0.21041	0.63124	0.63124	0.58135	0.06695	0.58825	-0.08494	0.41224	0.35868
KDM5A SNP rs139848270	0.17923	0.29253	-0.0224	-0.10157	-0.11617	-0.08771	0.13784	0.06641	0.06855	-0.00427	-0.00427	-0.10256	-0.16477	-0.08771	0.03749	0.0224	0.09521	-0.08771	-0.11617	0.22252	0.2344	0.2344	0.2344	-0.15272	1	-0.11617	0.24653	0.08475	0.15774	0.03749	0.09521	-0.10256	-0.03649	0.09521	0.11921	-0.10256	0.25896	0.2323	-0.03649	-0.08771	0.08089	-0.0224	-0.0224	0.18292	0.54623	0.12373	-0.08771	0.22885	0.10157
KMT2D SNP rs3741626	0.11987	0.03656	0.19281	-0.19116	0.32105	0.18543	-0.08082	0.2655	0.15183	0.28614	0.28614	-0.11617	0.34837	-0.09934	-0.32275	-0.19281	0.14493	-0.09934	0.09474	0.25203	0.2655	0.2655	0.2655	0.22614	-0.11617	1	0.12915	0.32112	0.0978	0.2616	0.14493	0.13359	-0.08082	0.14493	0.21243	0.13359	0.29331	0.30021	0.07715	-0.09934	-0.17103	0.33826	0.33826	0.09809	-0.0464	0.17666	-0.09934	0.17004	0.19116
FLT3 SNP rs1933437	0.34107	0.20913	0.6326	0.04226	0.27924	0.21082	0.40198	0.84985	0.42566	0.45134	0.45134	0.08089	0.39606	0.21082	0.39429	0.332	0.7552	0.21082	0.12915	0.90258	0.84985	0.84985	0.84985	0.5596	0.24653	0.12915	1	0.49306	0.37168	0.58805	0.7552	0.08089	0.50674	0.7552	0.43219	0.08089	0.7552	0.42566	0.50674	0.02196	-0.09491	0.6326	0.6326	0.62138	0.45134	0.7683	-0.35576	0.15952	0.56344
FLT3 SNP rs12872889	0.32055	0.4425	0.332	-0.04226	0.02094	-0.02196	0.22657	0.56344	0.26318	0.43082	0.43082	0.08475	0.43181	-0.02196	-0.00676	0.05384	0.42566	0.35576	-0.12915	0.53486	0.46249	0.46249	0.46249	0.21041	0.08475	0.32112	0.49306	1	0.05737	0.38077	0.42566	-0.08089	0.43609	0.42566	0.28653	-0.08089	0.52406	0.45998	0.22657	-0.02196	-0.00463	0.42846	0.42846	0.24676	0.21028	0.39429	-0.21082	0.19528	0.04226
DIS3 SNP rs7332388	0.11054	0.14697	0.26833	0.02024	0.25954	0.03313	0.04201	0.3466	0.23922	0.11054	0.11054	-0.02076	0.06224	0.03313	0.17724	0.14746	0.18496	0.03313	-0.22569	0.43229	0.45538	0.45538	0.45538	0.42937	0.15774	0.0978	0.37168	0.05737	1	0.17724	0.291	0.15774	0.04201	0.291	0.23158	0.15774	0.50309	0.13317	0.38068	0.23665	-0.05737	0.26833	0.26833	0.45931	0.11054	0.44918	0.03313	0.31714	0.4149
DIS3 SNP rs4883918	0.22963	0.11505	0.45415	0.0617	0.2616	0.12397	0.43395	0.65124	0.14256	0.33696	0.33696	-0.12373	0.46313	0.30779	0.24561	0.20306	0.5279	0.30779	0.11551	0.61821	0.55298	0.55298	0.55298	0.25491	0.03749	0.2616	0.58805	0.38077	0.17724	1	0.62368	-0.12373	0.53591	0.62368	0.38115	-0.12373	0.43212	0.4299	0.23002	-0.24367	0.10364	0.36027	0.36027	0.29695	0.33696	0.41447	-0.05985	0.00268	0.33133
ATG2B SNP rs2289622	0.36507	0.35656	0.86713	0.30636	0.29331	0.22145	0.53229	0.90517	0.45928	0.14704	0.14704	-0.06855	0.2991	0.22145	0.43212	0.46794	0.70814	0.22145	0.14493	0.85927	0.80537	0.80537	0.80537	0.5997	0.09521	0.14493	0.7552	0.42566	0.291	0.62368	1	0.25896	0.53229	1	0.56183	0.25896	0.70814	0.45928	0.42872	0.03474	-0.03204	0.58105	0.58105	0.56331	0.25606	0.62146	-0.15197	0.2991	0.29244
ATG2B SNP rs143695335	-0.00427	0.07565	0.29864	0.06641	-0.11617	-0.08771	0.13784	0.2344	0.2323	-0.00427	-0.00427	-0.10256	0.03204	0.22657	0.19872	0.34344	0.25896	-0.08771	0.13359	0.22252	0.2344	0.2344	0.2344	0.32779	-0.10256	0.13359	0.08089	-0.08089	0.15774	-0.12373	0.25896	1	-0.21082	0.25896	0.11921	1	0.25896	0.06855	0.13784	-0.08771	-0.08475	0.29864	0.29864	0.18292	-0.00427	0.12373	-0.08771	0.22885	0.10157
ATG2B SNP rs3759601	0.31038	0.25838	0.51233	0.26932	0.23511	0.01849	0.33846	0.48181	0.19268	0.19433	0.19433	-0.03649	0.28368	0.21726	0.23002	0.19832	0.32515	0.41603	-0.08082	0.45738	0.37557	0.37557	0.37557	0.16726	-0.03649	-0.08082	0.50674	0.43609	0.04201	0.53591	0.53229	-0.21082	1	0.53229	0.08293	-0.21082	0.32515	0.19268	0.33846	-0.18028	-0.12181	0.20776	0.20776	-0.00472	0.07827	0.27981	-0.18028	-0.08974	0.15566
ATG2B SNP rs9323945	0.36507	0.35656	0.86713	0.30636	0.29331	0.22145	0.53229	0.90517	0.45928	0.14704	0.14704	-0.06855	0.2991	0.22145	0.43212	0.46794	0.70814	0.22145	0.14493	0.85927	0.80537	0.80537	0.80537	0.5997	0.09521	0.14493	0.7552	0.42566	0.291	0.62368	1	0.25896	0.53229	1	0.56183	0.25896	0.70814	0.45928	0.42872	0.03474	-0.03204	0.58105	0.58105	0.56331	0.25606	0.62146	-0.15197	0.2991	0.29244
ATG2B SNP rs34296665	-0.06613	-0.03752	0.64791	0.19615	0.21243	0.19934	0.40712	0.50855	0.35173	0.04761	0.04761	0.11921	0.13051	0.00453	0.38115	0.24759	0.46032	0.19934	0.36725	0.48276	0.50855	0.50855	0.50855	0.31402	0.11921	0.21243	0.43219	0.28653	0.23158	0.38115	0.56183	0.11921	0.08293	0.56183	1	0.11921	0.46032	0.45324	0.19099	0.19934	0.02149	0.34941	0.34941	0.5461	0.16136	0.51827	0.00453	0.13051	0.01211
ATG2B SNP rs146022217	-0.00427	0.07565	0.29864	0.06641	-0.11617	-0.08771	0.13784	0.2344	0.2323	-0.00427	-0.00427	-0.10256	0.03204	0.22657	0.19872	0.34344	0.25896	-0.08771	0.13359	0.22252	0.2344	0.2344	0.2344	0.32779	-0.10256	0.13359	0.08089	-0.08089	0.15774	-0.12373	0.25896	1	-0.21082	0.25896	0.11921	1	0.25896	0.06855	0.13784	-0.08771	-0.08475	0.29864	0.29864	0.18292	-0.00427	0.12373	-0.08771	0.22885	0.10157
PML SNP rs743580	0.25606	0.35656	0.67641	0.10676	0.29331	0.22145	0.32515	0.80537	0.55656	0.36507	0.36507	0.09521	0.2991	0.22145	0.33634	0.37258	0.70814	0.22145	-0.00345	0.85927	0.80537	0.80537	0.80537	0.5997	0.25896	0.29331	0.7552	0.52406	0.50309	0.43212	0.70814	0.25896	0.32515	0.70814	0.46032	0.25896	1	0.65385	0.53229	0.03474	-0.13044	0.58105	0.58105	0.56331	0.25606	0.71724	-0.15197	0.41603	0.29244
PML SNP rs743581	0.28902	0.28765	0.46794	0.19264	0.15183	0.33868	0.19268	0.59184	0.319	-0.03803	-0.03803	0.06855	-0.06526	0.33868	0.14256	0.1996	0.55656	0.15197	0.00345	0.56183	0.59184	0.59184	0.59184	0.2567	0.2323	0.30021	0.42566	0.45998	0.13317	0.4299	0.45928	0.06855	0.19268	0.45928	0.45324	0.06855	0.65385	1	-0.11802	-0.03474	0.22885	0.27722	0.27722	0.1996	0.07099	0.43212	-0.03474	0.16859	0.20656
PML SNP rs743582	-0.15384	-0.01595	0.41081	-0.04942	0.23511	0.01849	0.33846	0.37557	0.29625	0.54249	0.54249	0.13784	0.53263	0.01849	0.33198	0.19832	0.32515	0.41603	-0.08082	0.45738	0.37557	0.37557	0.37557	0.36987	-0.03649	0.07715	0.50674	0.22657	0.38068	0.23002	0.42872	0.13784	0.33846	0.42872	0.19099	0.13784	0.53229	-0.11802	1	0.01849	-0.33133	0.41081	0.41081	0.40136	0.19433	0.38178	-0.18028	0.28368	0.15566
NF1 SNP rs146051850	0.04866	0.12651	0.07236	0.00891	0.18543	0.28333	-0.18028	0.00891	0.15197	-0.16057	-0.16057	0.22657	-0.1409	-0.075	0.12397	0.11066	0.03474	-0.075	-0.09934	-0.00453	0.00891	0.00891	0.00891	0.09768	-0.08771	-0.09934	0.02196	-0.02196	0.23665	-0.24367	0.03474	-0.08771	-0.18028	0.03474	0.19934	-0.08771	0.03474	-0.03474	0.01849	1	-0.1669	-0.11066	-0.11066	0.11066	-0.16057	0.05985	-0.075	-0.1409	-0.00891
TP53 SNP rs1042522	0.01026	-0.05152	-0.13908	0.04226	-0.17103	0.02196	-0.01705	-0.05869	-0.26318	-0.32055	-0.32055	-0.25039	-0.19528	0.21082	0.10364	0.13908	-0.03204	-0.1669	-0.17103	-0.12416	-0.05869	-0.05869	-0.05869	-0.21041	0.08089	-0.17103	-0.09491	-0.00463	-0.05737	0.10364	-0.03204	-0.08475	-0.12181	-0.03204	0.02149	-0.08475	-0.13044	0.22885	-0.33133	-0.1669	1	-0.23554	-0.23554	-0.1503	0.01026	0.09012	0.21082	-0.07701	0.05869
SETBP1 SNP rs663651	0.22615	0.03231	0.53261	0.00228	-0.09809	-0.11066	0.41081	0.68707	0.37258	0.43987	0.43987	0.13812	0.36516	0.07236	0.26638	0.3087	0.67641	0.25538	0.04736	0.7451	0.68707	0.68707	0.68707	0.63124	-0.0224	0.33826	0.6326	0.42846	0.26833	0.36027	0.58105	0.29864	0.20776	0.58105	0.34941	0.29864	0.58105	0.27722	0.41081	-0.11066	-0.23554	1	1	0.58913	0.22615	0.57861	-0.11066	0.47977	0.29121
SETBP1 SNP rs3085861	0.22615	0.03231	0.53261	0.00228	-0.09809	-0.11066	0.41081	0.68707	0.37258	0.43987	0.43987	0.13812	0.36516	0.07236	0.26638	0.3087	0.67641	0.25538	0.04736	0.7451	0.68707	0.68707	0.68707	0.63124	-0.0224	0.33826	0.6326	0.42846	0.26833	0.36027	0.58105	0.29864	0.20776	0.58105	0.34941	0.29864	0.58105	0.27722	0.41081	-0.11066	-0.23554	1	1	0.58913	0.22615	0.57861	-0.11066	0.47977	0.29121
SETBP1 SNP rs3744825	0.09444	0.09399	0.49565	-0.00228	0.09809	0.11066	0.29984	0.5847	0.29496	0.2013	0.2013	0.0224	0.09329	-0.07236	0.39083	0.34565	0.46794	0.11066	0.24354	0.64791	0.5847	0.5847	0.5847	0.58135	0.18292	0.09809	0.62138	0.24676	0.45931	0.29695	0.56331	0.18292	-0.00472	0.56331	0.5461	0.18292	0.56331	0.1996	0.40136	0.11066	-0.1503	0.58913	0.58913	1	0.09444	0.54804	-0.07236	0.43712	0.29576
SETBP1 SNP rs1064204	0.14489	0.03022	0.01243	-0.24187	-0.0464	-0.16057	0.31038	0.3173	0.18	0.51136	0.51136	-0.00427	0.48447	-0.16057	0.1223	-0.01243	0.36507	0.04866	0.11987	0.40737	0.42913	0.42913	0.42913	0.06695	0.54623	-0.0464	0.45134	0.21028	0.11054	0.33696	0.25606	-0.00427	0.07827	0.25606	0.16136	-0.00427	0.25606	0.07099	0.19433	-0.16057	0.01026	0.22615	0.22615	0.09444	1	0.30701	-0.16057	0.09141	0.24187
TYK2 SNP rs2304256	0.09235	0.0118	0.57861	0.03656	0.32275	0.24367	0.27981	0.72436	0.5279	0.30701	0.30701	-0.03749	0.22755	0.24367	0.32018	0.36027	0.71724	-0.12397	0.17666	0.7809	0.82261	0.82261	0.82261	0.58825	0.12373	0.17666	0.7683	0.39429	0.44918	0.41447	0.62146	0.12373	0.27981	0.62146	0.51827	0.12373	0.71724	0.43212	0.38178	0.05985	0.09012	0.57861	0.57861	0.54804	0.30701	1	-0.12397	0.34266	0.45472
CALR SNP rs143880510	-0.16057	-0.12076	-0.11066	0.00891	-0.09934	-0.075	0.01849	-0.18263	-0.03474	-0.16057	-0.16057	-0.08771	-0.1409	-0.075	-0.05985	-0.07236	-0.15197	-0.075	-0.09934	-0.19934	-0.18263	-0.18263	-0.18263	-0.08494	-0.08771	-0.09934	-0.35576	-0.21082	0.03313	-0.05985	-0.15197	-0.08771	-0.18028	-0.15197	0.00453	-0.08771	-0.15197	-0.03474	-0.18028	-0.075	0.21082	-0.11066	-0.11066	-0.07236	-0.16057	-0.12397	1	0.0835	-0.20045
DOT1L SNP rs3815308	-0.03961	0.08283	0.25055	0.13668	-0.00829	0.0835	0.15921	0.25663	0.28551	-0.03961	-0.03961	-0.16477	-0.12418	-0.1409	0.11779	0.2079	0.2991	0.0835	-0.00829	0.35748	0.37657	0.37657	0.37657	0.41224	0.22885	0.17004	0.15952	0.19528	0.31714	0.00268	0.2991	0.22885	-0.08974	0.2991	0.13051	0.22885	0.41603	0.16859	0.28368	-0.1409	-0.07701	0.47977	0.47977	0.43712	0.09141	0.34266	0.0835	1	-0.13668
DOT1L SNP rs2302061	0.24187	-0.0584	0.19338	-0.18095	0.34338	0.18263	0.04942	0.43333	0.20656	0.35371	0.35371	-0.06641	0.22315	0.18263	0.13482	0.1001	0.39224	-0.20045	-0.11328	0.50855	0.53571	0.53571	0.53571	0.35868	0.10157	0.19116	0.56344	0.04226	0.4149	0.33133	0.29244	0.10157	0.15566	0.29244	0.01211	0.10157	0.29244	0.20656	0.15566	-0.00891	0.05869	0.29121	0.29121	0.29576	0.24187	0.45472	-0.20045	-0.13668	1
CEBPA SNP rs762459325	-0.16057	-0.12076	-0.11066	-0.37417	-0.09934	-0.075	0.01849	0.00891	0.33868	0.4671	0.4671	-0.08771	0.30789	-0.075	0.12397	0.11066	0.22145	-0.075	0.18543	0.19028	0.20045	0.20045	0.20045	-0.08494	0.22657	-0.09934	0.21082	-0.02196	0.03313	-0.05985	0.03474	0.22657	0.01849	0.03474	0.00453	0.22657	0.03474	-0.22145	0.21726	-0.075	-0.1669	0.25538	0.25538	0.11066	0.4671	0.24367	-0.075	0.0835	0.18263
ASXL1 SNP rs1085307856	-0.0464	-0.15995	-0.09809	-0.03894	-0.13158	-0.09934	-0.08082	-0.19116	-0.14493	-0.21267	-0.21267	-0.11617	-0.18663	-0.09934	-0.03058	-0.04736	-0.15183	-0.09934	-0.13158	-0.21243	-0.19116	-0.19116	-0.19116	-0.06413	-0.11617	-0.13158	-0.17103	-0.27924	-0.06394	-0.32275	-0.15183	0.13359	-0.08082	-0.15183	-0.25203	0.13359	-0.15183	-0.14493	-0.08082	-0.09934	0.27924	-0.09809	-0.09809	-0.19281	-0.21267	-0.11551	0.18543	-0.00829	0.03894
ASXL1 SNP rs3746609	0.04866	-0.12076	0.25538	0.00891	0.18543	-0.075	0.01849	0.20045	-0.03474	0.04866	0.04866	-0.08771	0.0835	0.28333	0.12397	0.11066	0.03474	-0.075	0.18543	0.19028	0.20045	0.20045	0.20045	0.28031	-0.08771	0.18543	0.21082	-0.02196	0.23665	0.30779	0.22145	0.22657	0.01849	0.22145	0.39415	0.22657	0.03474	-0.03474	0.01849	-0.075	0.02196	0.25538	0.25538	0.29368	0.04866	0.24367	-0.075	-0.1409	0.37417
ASXL1 SNP rs6058694	-0.09943	-0.11416	0.01243	-0.46554	0.11987	-0.16057	0.19433	0.3173	0.28902	1	1	0.17923	0.87753	-0.16057	0.01498	-0.11929	0.36507	0.25788	-0.0464	0.40737	0.3173	0.3173	0.3173	0.17358	-0.00427	0.28614	0.45134	0.43082	0.11054	0.33696	0.14704	-0.00427	0.19433	0.14704	0.04761	-0.00427	0.36507	-0.03803	0.54249	-0.16057	-0.32055	0.43987	0.43987	0.2013	0.51136	0.30701	-0.16057	-0.03961	0.35371
PTPRT SNP rs2867655	0.42913	0.32275	0.68707	0.07857	0.2655	0.20045	0.48181	0.89762	0.49204	0.42913	0.42913	0.06641	0.37657	0.20045	0.35647	0.38904	0.80537	0.20045	-0.03894	0.94929	0.89762	0.89762	0.89762	0.7151	0.2344	0.2655	0.84985	0.46249	0.45538	0.55298	0.80537	0.2344	0.37557	0.80537	0.40442	0.2344	0.80537	0.49204	0.48181	0.00891	-0.15964	0.7849	0.7849	0.5847	0.42913	0.72436	-0.18263	0.37657	0.53571
EP300 SNP rs20551	-0.0464	0.03656	0.33826	0.11328	0.32105	0.18543	-0.08082	0.2655	0.30021	-0.0464	-0.0464	-0.11617	-0.00829	-0.09934	-0.03058	-0.04736	-0.00345	-0.09934	0.32105	0.25203	0.2655	0.2655	0.2655	0.22614	-0.11617	0.32105	0.27924	0.17103	0.25954	0.11551	0.29331	0.13359	0.23511	0.29331	0.21243	0.13359	0.29331	0.00345	0.23511	-0.09934	-0.17103	0.19281	0.19281	0.38899	-0.21267	0.32275	-0.09934	0.34837	0.03894
GATA2 SNP rs78245253	0.22537	0.00423	-0.02816	0.15392	-0.14607	-0.11028	0.02719	0.0131	-0.18835	-0.2361	-0.2361	0.1021	-0.20718	-0.11028	-0.088	-0.1064	-0.08619	-0.11028	-0.14607	-0.00666	0.0131	0.0131	0.0131	0.00937	0.33316	-0.14607	0.03229	-0.17114	-0.10091	-0.088	0.05108	-0.12897	0.02719	0.05108	-0.13657	-0.12897	-0.08619	0.08619	-0.26509	-0.11028	0.03229	-0.02816	-0.02816	0.02816	0.07155	-0.18229	-0.11028	-0.0422	0.12772
GATA2 SNP rs2335052	0.03779	0.15311	-0.00472	-0.05683	0.08082	0.18028	0.10256	0.15566	0.11802	0.15384	0.15384	-0.13784	0.08974	0.18028	0.17785	0.10624	0.19268	0.18028	0.23878	0.19099	0.15566	0.15566	0.15566	0.03534	0.03649	-0.23511	0.22657	0.08771	0.18378	0.27981	0.08912	0.03649	0.10256	0.08912	0.02513	0.03649	0.19268	0.11802	0.10256	-0.21726	0.12181	-0.00472	-0.00472	0.10624	0.2699	0.23002	-0.01849	0.08974	0.05683
MECOM SNP rs7622799	0.26756	0.27482	0.20619	0.09915	-0.17342	-0.13093	0.3359	0.34993	0.10233	-0.00637	-0.00637	0.05263	0.04783	-0.13093	0.17631	0.15325	0.26436	0.10365	0.01301	0.33218	0.34993	0.34993	0.34993	0.13068	0.46412	0.01301	0.2444	0.25015	-0.03098	0.17631	0.38659	0.25838	-0.05447	0.38659	0.17795	0.25838	0.26436	0.22456	0.07565	-0.13093	0.12076	0.20619	0.20619	0.15325	0.5415	0.06437	-0.13093	0.34163	0.02624
TET2 SNP rs12498609	-0.01026	-0.0788	0.04262	0.15964	0.02094	-0.21082	0.01705	-0.04226	-0.03204	-0.01026	-0.01026	0.08475	0.07701	-0.02196	-0.20052	-0.23554	-0.16477	-0.02196	-0.27924	-0.08118	-0.04226	-0.04226	-0.04226	0.11416	-0.08089	0.17103	-0.2037	0.00463	0.16464	-0.00676	-0.06637	0.08475	0.01705	-0.06637	-0.02149	0.08475	-0.06637	-0.03204	-0.08771	-0.02196	-0.2037	0.04262	0.04262	-0.13908	-0.01026	-0.18701	-0.02196	0.07701	-0.05869
TET2 SNP rs6843141	-0.16057	-0.12076	0.07236	0.00891	0.18543	0.28333	0.01849	0.00891	0.15197	0.04866	0.04866	-0.08771	0.0835	-0.075	-0.05985	-0.07236	0.03474	-0.075	0.47021	-0.00453	0.00891	0.00891	0.00891	0.09768	-0.08771	0.18543	0.02196	-0.21082	-0.17039	-0.05985	0.03474	0.22657	-0.18028	0.03474	0.19934	0.22657	0.03474	-0.03474	0.01849	-0.075	-0.1669	0.07236	0.07236	0.11066	0.04866	0.05985	-0.075	0.0835	-0.20045
TET2 SNP rs34402524	0.03022	-0.02381	0.1586	-0.20594	0.03656	-0.12076	-0.01595	0.19058	0.02996	0.17459	0.17459	0.07565	0.23767	-0.12076	-0.13865	-0.03231	0.09888	0.12651	-0.15995	0.17195	0.19058	0.19058	0.19058	0.19929	-0.14122	0.6261	0.0788	0.31217	0.28742	0.11505	0.09888	0.07565	-0.01595	0.09888	0.23135	0.07565	0.22772	0.15881	0.25838	0.12651	-0.05152	0.2849	0.2849	0.09399	-0.11416	0.13865	0.12651	0.08283	0.07377
TET2 SNP rs2454206	0.05575	-0.09363	-0.14886	-0.05909	-0.19968	-0.15076	-0.00279	-0.17459	-0.10735	0.05575	0.05575	-0.1763	-0.01259	-0.15076	0.06445	0.0385	-0.00524	0.06533	-0.19968	-0.08742	-0.17459	-0.17459	-0.17459	-0.09732	0.01322	-0.19968	-0.03178	-0.19599	-0.09704	-0.15725	-0.11783	0.01322	0.11707	-0.11783	-0.38248	0.01322	-0.23042	-0.33253	-0.00279	-0.15076	-0.03178	0.07187	0.07187	-0.07187	-0.07042	-0.17529	-0.15076	-0.01259	0.17459
FAT1 SNP rs1280097	-0.07042	-0.09363	0.07187	-0.4056	0.14377	-0.15076	0.23694	0.40291	0.23042	0.93891	0.93891	0.20274	0.93463	-0.15076	-0.0464	-0.18223	0.33253	0.28141	-0.02796	0.38248	0.28741	0.28741	0.28741	0.23306	-0.1763	0.3155	0.42376	0.48733	0.02569	0.39699	0.21994	0.01322	0.23694	0.21994	0.08742	0.01322	0.33253	0.00524	0.47666	-0.15076	-0.25955	0.40296	0.40296	0.14886	0.43424	0.2681	-0.15076	-0.1479	0.2901
FAT1 SNP rs74511500	0.22537	0.18603	0.37551	0.0131	0.0633	-0.11028	0.17333	0.29474	0.08619	0.07155	0.07155	0.1021	0.12278	-0.11028	0.04714	0.16272	0.18835	-0.11028	0.0633	0.27979	0.29474	0.29474	0.29474	0.14364	0.1021	0.48204	0.17114	0.24541	0.04872	0.18229	0.32562	0.1021	0.02719	0.32562	0.43635	0.1021	0.18835	0.08619	0.17333	0.15317	-0.10656	0.24095	0.24095	0.16272	0.07155	0.22315	-0.11028	-0.0422	0.12772
FAT1 SNP rs2637777	0.30816	0.34658	0.58913	0.09555	0.09809	-0.07236	0.60441	0.68252	0.48568	0.30816	0.30816	0.18292	0.32251	-0.07236	0.29695	0.34565	0.56331	0.11066	0.09809	0.64791	0.5847	0.5847	0.5847	0.39479	0.18292	0.09809	0.52492	0.43968	0.14746	0.39083	0.65867	0.18292	0.19832	0.65867	0.4466	0.18292	0.56331	0.29496	0.29984	0.11066	-0.1503	0.40217	0.40217	0.53261	0.30816	0.36027	-0.07236	0.09329	0.19793
FAT1 SNP rs28647489	0.35371	0.20594	0.38904	0.12619	-0.11328	-0.20045	0.4744	0.53571	0.10676	0.24187	0.24187	0.10157	0.3431	-0.00891	0.23307	0.19793	0.49204	0.18263	0.03894	0.50855	0.43333	0.43333	0.43333	0.16345	0.26956	0.03894	0.56344	0.3451	0.08855	0.42959	0.49204	-0.06641	0.26191	0.49204	0.22037	-0.06641	0.49204	0.30636	0.26191	-0.00891	0.15964	0.29121	0.29121	0.19793	0.46554	0.35647	-0.20045	-0.01674	0.18095
FAT1 SNP rs1280098	0.38684	0.32531	0.53796	0.1294	0.22614	0.09768	0.36987	0.7151	0.44701	0.28021	0.28021	0.16762	0.29788	0.09768	0.25491	0.30152	0.5997	0.09768	-0.06413	0.67883	0.61748	0.61748	0.61748	0.44156	0.16762	0.22614	0.5596	0.49916	0.22192	0.44228	0.5997	0.00745	0.26857	0.5997	0.31402	0.00745	0.69486	0.54217	0.26857	0.09768	0.07834	0.35141	0.35141	0.30152	0.28021	0.49456	-0.08494	0.06915	0.35868
FAT1 SNP rs77834784	0.1306	0.27482	0.32601	0.22454	0.38586	0.33824	0.20578	0.34993	0.46902	-0.00637	-0.00637	0.05263	0.04783	0.33824	0.17631	0.15325	0.26436	0.10365	0.01301	0.33218	0.34993	0.34993	0.34993	0.01112	0.05263	-0.17342	0.2444	0.12651	0.23548	0.41699	0.38659	-0.15311	0.3359	0.38659	0.17795	-0.15311	0.38659	0.46902	0.07565	0.10365	0.12076	-0.15325	-0.15325	0.03344	0.1306	0.18471	0.10365	-0.09907	0.15164
FAT1 SNP rs146085516	0.17923	0.07565	0.29864	0.2344	0.38336	0.54085	0.13784	0.2344	0.06855	-0.18777	-0.18777	-0.10256	-0.16477	0.22657	0.35994	0.34344	0.25896	0.22657	0.13359	0.22252	0.2344	0.2344	0.2344	0.32779	-0.10256	-0.11617	0.24653	0.08475	0.15774	0.19872	0.25896	-0.10256	0.13784	0.25896	0.29007	-0.10256	0.09521	0.2323	0.13784	0.22657	0.24653	-0.0224	-0.0224	0.18292	-0.00427	0.28495	-0.08771	0.03204	0.26956
FAT1 SNP rs3796648	0.1306	0.27482	0.32601	0.22454	0.38586	0.33824	0.20578	0.34993	0.46902	-0.00637	-0.00637	0.05263	0.04783	0.33824	0.17631	0.15325	0.26436	0.10365	0.01301	0.33218	0.34993	0.34993	0.34993	0.01112	0.05263	-0.17342	0.2444	0.12651	0.23548	0.41699	0.38659	-0.15311	0.3359	0.38659	0.17795	-0.15311	0.38659	0.46902	0.07565	0.10365	0.12076	-0.15325	-0.15325	0.03344	0.1306	0.18471	0.10365	-0.09907	0.15164
FAT1 SNP rs28489116	0.38885	0.23135	0.34941	0.09202	-0.25203	-0.19028	0.40712	0.50855	0.04721	0.16136	0.16136	0.11921	0.2525	0.00453	0.28122	0.24759	0.46032	0.19934	0.05761	0.48276	0.40442	0.40442	0.40442	0.11545	0.29007	0.05761	0.53486	0.38921	0.01029	0.38115	0.46032	-0.05166	0.19099	0.46032	0.25862	-0.05166	0.46032	0.35173	0.19099	0.00453	0.22684	0.34941	0.34941	0.24759	0.38885	0.3184	-0.19028	0.00851	0.11624
FAT1 SNP rs2304867	0.1306	0.27482	0.32601	0.22454	0.38586	0.33824	0.20578	0.34993	0.46902	-0.00637	-0.00637	0.05263	0.04783	0.33824	0.17631	0.15325	0.26436	0.10365	0.01301	0.33218	0.34993	0.34993	0.34993	0.01112	0.05263	-0.17342	0.2444	0.12651	0.23548	0.41699	0.38659	-0.15311	0.3359	0.38659	0.17795	-0.15311	0.38659	0.46902	0.07565	0.10365	0.12076	-0.15325	-0.15325	0.03344	0.1306	0.18471	0.10365	-0.09907	0.15164
FAT1 SNP rs328418	0.43987	0.2849	0.62609	0.1001	0.19281	0.07236	0.51233	0.7849	0.46794	0.33301	0.33301	0.13812	0.36516	0.07236	0.36027	0.40217	0.67641	0.07236	0.04736	0.7451	0.68707	0.68707	0.68707	0.53796	0.13812	0.19281	0.6326	0.42846	0.16438	0.45415	0.67641	0.13812	0.30929	0.67641	0.34941	0.13812	0.67641	0.46794	0.30929	0.07236	-0.04262	0.43913	0.43913	0.40217	0.33301	0.48472	-0.11066	0.02132	0.38904
FAT1 SNP rs11939575	0.25293	0.3048	0.67462	0.26107	0.06413	0.08494	0.33924	0.74915	0.40939	0.03968	0.03968	0.15272	0.04521	0.26756	0.21351	0.25814	0.54217	0.26756	-0.08101	0.71116	0.65153	0.65153	0.65153	0.3961	0.15272	0.20926	0.59541	0.46335	0.19297	0.49456	0.73248	0.15272	0.54184	0.73248	0.38098	0.15272	0.63732	0.5997	0.23794	-0.09768	-0.07834	0.58135	0.58135	0.44469	-0.06695	0.44228	-0.09768	0.27394	0.22701
FAT1 SNP rs1877731	0.25293	0.3048	0.67462	0.26107	0.06413	0.08494	0.33924	0.74915	0.40939	0.03968	0.03968	0.15272	0.04521	0.26756	0.21351	0.25814	0.54217	0.26756	-0.08101	0.71116	0.65153	0.65153	0.65153	0.3961	0.15272	0.20926	0.59541	0.46335	0.19297	0.49456	0.73248	0.15272	0.54184	0.73248	0.38098	0.15272	0.63732	0.5997	0.23794	-0.09768	-0.07834	0.58135	0.58135	0.44469	-0.06695	0.44228	-0.09768	0.27394	0.22701
FAT1 SNP rs367863	0.25293	0.3048	0.67462	0.26107	0.06413	0.08494	0.33924	0.74915	0.40939	0.03968	0.03968	0.15272	0.04521	0.26756	0.21351	0.25814	0.54217	0.26756	-0.08101	0.71116	0.65153	0.65153	0.65153	0.3961	0.15272	0.20926	0.59541	0.46335	0.19297	0.49456	0.73248	0.15272	0.54184	0.73248	0.38098	0.15272	0.63732	0.5997	0.23794	-0.09768	-0.07834	0.58135	0.58135	0.44469	-0.06695	0.44228	-0.09768	0.27394	0.22701
FAT1 SNP rs3733413	0.17459	0.14683	0.4112	0.32275	0.03656	0.12651	0.25838	0.32275	0.15881	-0.25853	-0.25853	0.07565	-0.22687	-0.12076	0.2419	0.34658	0.35656	0.12651	0.03656	0.30638	0.32275	0.32275	0.32275	0.32531	0.07565	0.23307	0.0788	0.05152	0.14697	0.2419	0.35656	0.07565	0.12121	0.35656	0.36578	0.07565	0.22772	0.28765	-0.01595	0.12651	-0.18185	0.2849	0.2849	0.22028	-0.11416	0.13865	0.12651	0.39252	-0.19058
FAT1 SNP rs3733414	0.22243	0.23767	0.36516	0.25663	-0.00829	0.0835	0.15921	0.37657	0.05166	-0.30165	-0.30165	0.03204	-0.26471	0.0835	0.2329	0.32251	0.2991	0.0835	-0.00829	0.35748	0.37657	0.37657	0.37657	0.29788	0.22885	0.17004	0.15952	-0.04126	0.31714	0.34802	0.41603	0.22885	0.03474	0.41603	0.3745	0.22885	0.2991	0.40243	-0.08974	0.0835	-0.07701	0.25055	0.25055	0.32251	-0.03961	0.11244	0.0835	0.29739	-0.01674
FAT1 SNP rs3733415	0.07099	0.15881	0.56331	0.19264	0.15183	0.15197	0.19268	0.59184	0.41629	0.18	0.18	0.2323	0.16859	0.33868	0.14256	0.10423	0.45928	0.15197	0.00345	0.56183	0.49204	0.49204	0.49204	0.2567	0.06855	0.15183	0.62247	0.45998	0.02713	0.33412	0.55656	0.06855	0.50339	0.55656	0.35173	0.06855	0.55656	0.41629	0.29625	-0.03474	-0.06637	0.46794	0.46794	0.29496	-0.03803	0.5279	-0.22145	0.05166	0.20656
PDGFRA SNP rs35597368	0.17923	0.07565	-0.0224	-0.10157	-0.11617	-0.08771	-0.03649	0.2344	0.06855	-0.00427	-0.00427	0.17308	-0.16477	-0.08771	0.03749	0.0224	0.09521	-0.08771	-0.11617	0.22252	0.2344	0.2344	0.2344	0.16762	0.17308	-0.11617	0.08089	-0.08089	0.15774	0.03749	0.09521	-0.10256	-0.03649	0.09521	-0.05166	-0.10256	0.25896	0.39606	-0.21082	-0.08771	0.08089	0.13812	0.13812	0.18292	-0.00427	0.12373	0.22657	0.03204	0.26956
PDGFRA SNP rs2291591	0.04866	0.12651	0.25538	0.20045	0.18543	0.28333	0.01849	0.20045	0.15197	0.04866	0.04866	0.22657	0.0835	-0.075	-0.05985	-0.25538	0.03474	0.28333	0.18543	0.19028	0.20045	0.20045	0.20045	0.09768	-0.08771	0.18543	0.21082	0.1669	0.03313	0.12397	0.22145	-0.08771	0.21726	0.22145	0.19934	-0.08771	0.22145	0.15197	0.21726	-0.075	-0.35576	0.25538	0.25538	0.11066	0.04866	0.05985	-0.075	0.30789	-0.20045
KIT SNP rs3822214	0.36273	0.5094	-0.0224	0.06641	-0.11617	-0.08771	-0.03649	0.06641	-0.25896	-0.00427	-0.00427	-0.10256	0.03204	-0.08771	-0.12373	-0.13812	-0.2323	0.22657	-0.11617	0.05166	-0.10157	-0.10157	-0.10157	0.00745	0.17308	-0.11617	0.08089	0.08475	0.15774	0.03749	0.09521	-0.10256	0.13784	0.09521	-0.22252	-0.10256	0.09521	-0.09521	0.13784	-0.08771	-0.25039	-0.0224	-0.0224	0.18292	-0.00427	-0.19872	-0.08771	0.03204	-0.06641
ZNF608 SNP rs6862252	0.35956	0.17878	0.58135	0.16345	0.20926	0.26756	0.13664	0.74915	0.31424	-0.06695	-0.06695	-0.16762	0.04521	0.08494	0.40088	0.44469	0.54217	-0.09768	0.20926	0.71116	0.74915	0.74915	0.74915	0.67532	0.15272	0.20926	0.59541	0.27085	0.40042	0.40088	0.73248	0.31289	0.23794	0.73248	0.48026	0.31289	0.54217	0.40939	0.13664	0.08494	0.11416	0.48807	0.48807	0.53796	0.25293	0.62964	-0.09768	0.3883	0.32463
IL7R SNP rs1494558	0.10001	-0.20913	0.42846	0.05869	0.02094	-0.02196	0.33133	0.56344	0.26318	0.32055	0.32055	0.25039	0.31355	-0.02196	0.18701	0.1503	0.62247	-0.02196	0.17103	0.53486	0.56344	0.56344	0.56344	0.59541	-0.08089	0.32112	0.39352	0.10417	0.05737	0.28389	0.42566	0.25039	-0.08771	0.42566	0.38921	0.25039	0.42566	0.36158	0.12181	-0.02196	-0.2037	0.62138	0.62138	0.34322	0.32055	0.39429	-0.02196	0.19528	0.24416
IL7R SNP rs1494555	0.33696	0.11505	0.45415	0.0617	-0.03058	-0.05985	0.43395	0.65124	0.14256	0.33696	0.33696	0.19872	0.34802	-0.05985	0.24561	0.20306	0.62368	0.12397	0.11551	0.61821	0.55298	0.55298	0.55298	0.53596	0.19872	0.2616	0.49117	0.18701	0.07284	0.43421	0.5279	0.19872	0.02608	0.5279	0.38115	0.19872	0.5279	0.4299	0.12805	-0.05985	-0.18701	0.54804	0.54804	0.39083	0.44429	0.32018	-0.05985	0.11779	0.23307
IL7R SNP rs6897932	-0.24595	-0.27435	-0.04351	0.12903	-0.06394	0.03313	-0.07089	-0.19733	-0.07892	-0.12712	-0.12712	0.33624	-0.06521	0.03313	0.07284	-0.06044	-0.13317	0.03313	0.25954	-0.23158	-0.19733	-0.19733	-0.19733	-0.08925	-0.19925	-0.06394	-0.16464	-0.37168	-0.15591	-0.13597	-0.13317	0.15774	-0.29667	-0.13317	0.23158	0.15774	-0.23922	-0.18496	-0.07089	0.23665	-0.05737	-0.04351	-0.04351	-0.06044	-0.00829	-0.17724	0.03313	-0.19266	-0.23781
IL7R SNP rs3194051	-0.00427	0.07565	0.29864	0.2344	0.38336	0.22657	0.13784	0.2344	0.39606	-0.00427	-0.00427	-0.10256	0.03204	-0.08771	-0.28495	-0.13812	0.25896	-0.08771	0.13359	0.22252	0.2344	0.2344	0.2344	0.32779	0.17308	0.38336	0.08089	0.08475	-0.02076	0.03749	0.25896	0.17308	-0.03649	0.25896	0.11921	0.17308	0.25896	0.2323	-0.03649	-0.08771	-0.25039	0.13812	0.13812	0.0224	0.17923	0.12373	-0.08771	0.42566	-0.06641
IL7R SNP rs2229232	0.4671	0.62106	0.07236	0.00891	-0.09934	-0.075	0.21726	0.20045	-0.22145	0.04866	0.04866	-0.08771	0.0835	-0.075	0.12397	0.11066	0.03474	0.28333	-0.09934	0.19028	0.00891	0.00891	0.00891	-0.08494	0.54085	-0.09934	0.21082	0.1669	0.03313	0.30779	0.22145	-0.08771	0.21726	0.22145	0.00453	-0.08771	0.22145	0.15197	0.01849	-0.075	0.02196	-0.11066	-0.11066	0.11066	0.25788	-0.12397	-0.075	-0.1409	-0.00891
COL12A1 SNP rs970547	0.36507	0.22772	0.67641	0.10676	0.14493	0.03474	0.42872	0.90517	0.36199	0.36507	0.36507	0.09521	0.41603	0.03474	0.43212	0.37258	0.70814	0.22145	-0.00345	0.85927	0.80537	0.80537	0.80537	0.69486	0.09521	0.14493	0.7552	0.52406	0.39705	0.5279	0.80543	0.25896	0.42872	0.80543	0.46032	0.25896	0.70814	0.45928	0.42872	0.03474	-0.03204	0.58105	0.58105	0.56331	0.36507	0.62146	-0.15197	0.18218	0.49204
COL12A1 SNP rs201567848	-0.16057	-0.12076	0.07236	-0.18263	-0.09934	-0.075	0.21726	0.00891	0.15197	0.25788	0.25788	-0.08771	0.0835	-0.075	-0.05985	-0.07236	0.22145	-0.075	-0.09934	0.19028	0.20045	0.20045	0.20045	-0.08494	0.54085	0.18543	0.21082	0.1669	0.03313	-0.05985	0.03474	-0.08771	-0.18028	0.03474	0.19934	-0.08771	0.22145	0.15197	0.21726	-0.075	0.02196	0.25538	0.25538	0.29368	0.25788	0.24367	-0.075	0.30789	0.18263
COL12A1 SNP rs240736	0.35345	0.08283	0.25055	0.01674	-0.00829	-0.1409	0.03474	0.37657	0.05166	0.09141	0.09141	-0.16477	0.15686	-0.1409	0.11779	0.2079	0.18218	-0.1409	0.17004	0.35748	0.37657	0.37657	0.37657	0.41224	-0.16477	0.34837	0.15952	0.31355	0.18969	0.34802	0.2991	0.03204	0.15921	0.2991	0.13051	0.03204	0.18218	0.05166	0.03474	-0.1409	-0.07701	0.36516	0.36516	0.32251	0.09141	0.22755	0.0835	0.29739	0.10321
CUX1 SNP rs803064	0.33301	0.2849	0.71957	0.19793	0.19281	0.07236	0.51233	0.68707	0.37258	0.22615	0.22615	-0.0224	0.25055	0.07236	0.54804	0.58913	0.67641	0.25538	0.19281	0.7451	0.68707	0.68707	0.68707	0.44469	0.13812	0.19281	0.6326	0.23554	0.37228	0.54804	0.77177	0.29864	0.30929	0.77177	0.54841	0.29864	0.67641	0.37258	0.41081	0.07236	-0.13908	0.53261	0.53261	0.58913	0.22615	0.48472	-0.11066	0.25055	0.29121
EZH2 SNP rs2302427	-0.28141	-0.24647	-0.15386	-0.26913	-0.01368	-0.04734	0.05729	-0.07131	0.08521	0.36684	0.36684	0.21513	0.2587	-0.23238	0.00442	-0.12968	0.10763	0.13771	0.13338	-0.01404	0.0276	0.0276	0.0276	-0.07457	-0.10945	-0.01368	-0.02948	0.12701	0.10265	0.00442	-0.18162	-0.10945	-0.148	-0.18162	0.11464	-0.10945	0.10763	0.08521	0.15993	-0.04734	0.06804	-0.05934	-0.05934	0.05934	0.15076	0.09051	0.32275	0.02695	-0.0276
KMT2C SNP rs75191113	0.04866	-0.12076	-0.11066	0.00891	-0.09934	-0.075	-0.18028	-0.18263	-0.22145	-0.16057	-0.16057	-0.08771	-0.1409	-0.075	0.12397	0.11066	-0.15197	-0.075	-0.09934	-0.19934	-0.18263	-0.18263	-0.18263	-0.08494	-0.08771	-0.09934	-0.1669	-0.21082	-0.17039	-0.24367	-0.15197	-0.08771	0.01849	-0.15197	-0.19028	-0.08771	-0.15197	-0.03474	-0.18028	0.28333	0.02196	-0.11066	-0.11066	-0.25538	-0.16057	-0.12397	-0.075	-0.1409	-0.00891
KMT2C SNP rs74483926	-0.0464	0.03656	0.33826	0.11328	0.09474	-0.09934	0.55104	0.2655	0.15183	0.28614	0.28614	0.13359	0.34837	-0.09934	0.11551	-0.04736	0.29331	0.18543	-0.13158	0.25203	0.2655	0.2655	0.2655	-0.06413	0.13359	0.09474	0.12915	0.17103	0.0978	0.40768	0.29331	-0.11617	0.23511	0.29331	0.36725	-0.11617	0.29331	0.30021	0.23511	-0.09934	-0.02094	0.04736	0.04736	-0.04736	0.28614	0.17666	0.18543	-0.00829	0.03894
KMT2C SNP rs28522267	-0.09141	-0.23767	0.09329	0.22315	0.00829	-0.0835	0.08974	0.22315	0.18218	0.03961	0.03961	0.16477	0.12418	0.1409	-0.00268	0.02132	0.16859	-0.30789	0.18663	0.13051	0.22315	0.22315	0.22315	0.04521	-0.03204	0.18663	0.07701	-0.07701	-0.18969	0.22755	0.16859	0.16477	-0.03474	0.16859	0.11348	0.16477	0.05166	0.18218	-0.15921	-0.30789	0.07701	0.09329	0.09329	-0.09329	0.17063	0.11779	-0.0835	-0.15686	0.13668
KMT2C SNP rs77735469	-0.22615	-0.03231	0.02826	0.09555	-0.04736	-0.25538	0.0968	0.09555	0.00887	0.2013	0.2013	0.18292	0.2079	-0.25538	-0.0786	-0.21522	-0.10423	0.29368	-0.04736	0.05091	-0.00228	-0.00228	-0.00228	0.02169	0.0224	-0.04736	0.04262	0.24676	0.14746	0.10917	0.08649	-0.29864	0.0968	0.08649	0.14809	-0.29864	0.18185	0.00887	0.29984	-0.07236	-0.24676	0.02826	0.02826	0.25217	-0.01243	-0.01528	0.11066	0.09329	-0.19338
KMT2C SNP rs199504848	0.04866	0.12651	-0.11066	-0.18263	-0.09934	-0.075	0.01849	0.00891	0.15197	0.04866	0.04866	-0.08771	0.0835	0.28333	-0.24367	-0.07236	0.03474	-0.075	-0.09934	-0.00453	0.00891	0.00891	0.00891	-0.26756	-0.08771	-0.09934	0.02196	0.1669	-0.17039	0.12397	0.03474	-0.08771	0.21726	0.03474	-0.19028	-0.08771	-0.15197	-0.03474	-0.18028	-0.075	0.21082	0.07236	0.07236	-0.25538	0.04866	0.05985	-0.075	-0.1409	-0.00891
KMT2C SNP rs2479172	0.21267	0.15995	0.38899	0.49559	0.13158	0.09934	0.23878	0.49559	0.14493	0.0464	0.0464	0.11617	0.18663	0.09934	0.17666	0.19281	0.30021	0.09934	0.13158	0.36725	0.34338	0.34338	0.34338	0.3544	-0.13359	0.13158	0.32112	0.27924	0.06394	0.32275	0.4486	0.11617	0.23878	0.4486	0.25203	0.11617	0.30021	0.29331	0.08082	-0.18543	0.02094	0.24354	0.24354	0.19281	0.0464	0.2616	-0.18543	0.00829	0.11328
KMT2C SNP rs150073007	0.15384	0.01595	0.29984	0.04942	0.23878	0.18028	0.21282	0.4744	0.22159	0.15384	0.15384	0.21082	0.21421	0.18028	0.07588	0.10624	0.39982	-0.01849	0.08082	0.40712	0.4744	0.4744	0.4744	0.33924	0.03649	0.23878	0.43609	0.19247	0.07089	0.27981	0.39982	0.21082	0.10256	0.39982	0.24125	0.21082	0.29625	0.32515	0.10256	-0.01849	0.12181	0.29984	0.29984	0.10624	0.2699	0.33198	-0.41603	-0.03474	0.37557
KMT2C SNP rs4024453	-0.07042	-0.09363	0.07187	-0.4056	0.14377	-0.15076	0.23694	0.40291	0.23042	0.93891	0.93891	0.20274	0.93463	-0.15076	-0.0464	-0.18223	0.33253	0.28141	-0.02796	0.38248	0.28741	0.28741	0.28741	0.23306	-0.1763	0.3155	0.42376	0.48733	0.02569	0.39699	0.21994	0.01322	0.23694	0.21994	0.08742	0.01322	0.33253	0.00524	0.47666	-0.15076	-0.25955	0.40296	0.40296	0.14886	0.43424	0.2681	-0.15076	-0.1479	0.2901
KMT2C SNP rs3735156	-0.21267	-0.15995	0.19281	-0.03894	-0.13158	-0.09934	0.39307	0.2655	0.15183	0.11987	0.11987	-0.11617	0.17004	-0.09934	-0.03058	-0.04736	0.29331	0.18543	-0.13158	0.25203	0.2655	0.2655	0.2655	0.08101	0.13359	0.09474	0.27924	0.32112	0.0978	0.11551	0.29331	0.13359	0.07715	0.29331	0.21243	0.13359	0.14493	0.15183	0.23511	-0.09934	0.27924	0.33826	0.33826	0.24354	0.11987	0.32275	-0.09934	0.34837	0.19116
KMT2C SNP rs10454320	0.21267	0.15995	0.38899	0.49559	0.13158	0.09934	0.23878	0.49559	0.14493	0.0464	0.0464	0.11617	0.18663	0.09934	0.17666	0.19281	0.30021	0.09934	0.13158	0.36725	0.34338	0.34338	0.34338	0.3544	-0.13359	0.13158	0.32112	0.27924	0.06394	0.32275	0.4486	0.11617	0.23878	0.4486	0.25203	0.11617	0.30021	0.29331	0.08082	-0.18543	0.02094	0.24354	0.24354	0.19281	0.0464	0.2616	-0.18543	0.00829	0.11328
KMT2C SNP rs56850341	0.21267	0.15995	0.38899	0.49559	0.13158	0.09934	0.23878	0.49559	0.14493	0.0464	0.0464	0.11617	0.18663	0.09934	0.17666	0.19281	0.30021	0.09934	0.13158	0.36725	0.34338	0.34338	0.34338	0.3544	-0.13359	0.13158	0.32112	0.27924	0.06394	0.32275	0.4486	0.11617	0.23878	0.4486	0.25203	0.11617	0.30021	0.29331	0.08082	-0.18543	0.02094	0.24354	0.24354	0.19281	0.0464	0.2616	-0.18543	0.00829	0.11328
IKZF1 SNP rs10899750	-0.05575	0.09363	0.25923	0.17459	0.19968	0.15076	0.12265	-0.05641	0.10735	-0.05575	-0.05575	-0.01322	-0.12273	0.15076	0.0464	0.07187	0.00524	0.15076	0.19968	-0.03005	-0.05641	-0.05641	-0.05641	-0.01281	-0.20274	0.02796	-0.0821	-0.03178	-0.02569	-0.06445	0.00524	0.1763	0.12265	0.00524	0.14753	0.1763	0.11783	0.10735	0.12265	-0.06533	-0.19599	-0.07187	-0.07187	-0.0385	-0.30808	0.06445	-0.06533	0.01259	-0.05909
SMARCA2 SNP rs113070757	0.44429	0.2419	0.45415	0.15995	-0.03058	0.12397	0.33198	0.55298	0.4299	0.01498	0.01498	0.03749	0.00268	-0.05985	0.24561	0.29695	0.5279	0.12397	0.11551	0.61821	0.65124	0.65124	0.65124	0.44228	0.19872	0.11551	0.49117	0.18701	0.38605	0.15132	0.5279	0.19872	0.12805	0.5279	0.28122	0.19872	0.43212	0.33412	0.12805	0.12397	-0.09012	0.64193	0.64193	0.39083	0.33696	0.41447	-0.05985	0.46313	0.23307
SMARCA2 SNP rs2296212	0.3482	0.28742	0.37228	0.12903	-0.06394	0.03313	0.1549	0.45538	0.13317	0.11054	0.11054	0.15774	0.06224	-0.17039	-0.03156	0.04351	0.39705	0.03313	0.0978	0.43229	0.3466	0.3466	0.3466	0.32564	0.15774	0.42128	0.37168	0.48643	-0.04032	0.17724	0.291	-0.02076	0.1549	0.291	0.23158	-0.02076	0.39705	0.34526	0.04201	0.03313	-0.2719	0.37228	0.37228	0.35536	-0.00829	0.24037	-0.17039	0.18969	-0.02024
PAX5 SNP rs3780135	0.42913	0.32275	0.7849	0.18095	0.2655	0.20045	0.48181	1	0.49204	0.3173	0.3173	0.06641	0.37657	0.20045	0.35647	0.38904	0.80537	0.20045	0.11328	0.94929	0.89762	0.89762	0.89762	0.7151	0.06641	0.2655	0.84985	0.56344	0.3466	0.65124	0.90517	0.2344	0.48181	0.90517	0.50855	0.2344	0.80537	0.59184	0.37557	0.00891	-0.05869	0.68707	0.68707	0.5847	0.3173	0.72436	-0.18263	0.25663	0.43333
BCORL1 SNP rs4830173	-0.09943	-0.11416	0.01243	-0.46554	0.11987	-0.16057	0.19433	0.3173	0.28902	1	1	0.17923	0.87753	-0.16057	0.01498	-0.11929	0.36507	0.25788	-0.0464	0.40737	0.3173	0.3173	0.3173	0.17358	-0.00427	0.28614	0.45134	0.43082	0.11054	0.33696	0.14704	-0.00427	0.19433	0.14704	0.04761	-0.00427	0.36507	-0.03803	0.54249	-0.16057	-0.32055	0.43987	0.43987	0.2013	0.51136	0.30701	-0.16057	-0.03961	0.35371
KDM6A SNP rs2230018	0.11054	0.14697	0.26833	-0.08855	0.25954	0.23665	0.1549	0.3466	0.34526	0.46703	0.46703	0.15774	0.31714	0.03313	0.28165	0.25141	0.39705	0.23665	0.0978	0.43229	0.3466	0.3466	0.3466	0.32564	0.15774	0.25954	0.37168	0.2719	-0.15591	0.28165	0.291	0.15774	0.26779	0.291	0.12094	0.15774	0.39705	0.13317	0.38068	-0.17039	-0.48643	0.37228	0.37228	0.25141	0.22937	0.13597	-0.17039	0.18969	0.08855
ATRX SNP rs3088074	0.04761	-0.03752	0.54841	0.19615	0.21243	0.00453	0.51518	0.50855	0.45324	0.27511	0.27511	-0.05166	0.3745	0.19934	0.38115	0.3471	0.46032	0.39415	0.21243	0.48276	0.40442	0.40442	0.40442	0.31402	-0.22252	-0.09721	0.43219	0.18386	0.12094	0.48109	0.56183	0.11921	0.62324	0.56183	0.25862	0.11921	0.35881	0.14872	0.40712	-0.19028	0.02149	0.34941	0.34941	0.14809	0.16136	0.41834	0.00453	0.00851	0.22037
ASXL1	0.11987	0.03656	-0.09809	-0.19116	-0.13158	-0.09934	0.07715	-0.03894	-0.14493	0.11987	0.11987	-0.11617	0.17004	-0.09934	-0.17666	-0.19281	-0.00345	0.18543	-0.13158	-0.05761	-0.19116	-0.19116	-0.19116	0.08101	0.13359	0.09474	-0.02094	0.17103	-0.06394	-0.03058	-0.15183	-0.11617	-0.08082	-0.15183	-0.09721	-0.11617	-0.00345	0.00345	-0.08082	0.18543	-0.02094	0.04736	0.04736	-0.04736	0.11987	-0.11551	-0.09934	-0.00829	-0.11328
ATM	0.36273	0.5094	0.29864	0.2344	0.13359	0.22657	-0.21082	0.2344	0.2323	-0.18777	-0.18777	-0.10256	-0.16477	-0.08771	0.03749	0.18292	0.09521	-0.08771	0.13359	0.22252	0.2344	0.2344	0.2344	0.16762	-0.10256	0.13359	0.08089	0.41603	0.15774	-0.12373	0.25896	0.17308	0.13784	0.25896	0.11921	0.17308	0.25896	0.2323	-0.03649	0.22657	-0.08475	-0.0224	-0.0224	0.18292	-0.18777	0.12373	-0.08771	0.22885	-0.06641
BCOR	-0.16057	-0.12076	-0.11066	0.00891	-0.09934	-0.075	0.01849	-0.18263	-0.22145	-0.16057	-0.16057	-0.08771	-0.1409	-0.075	-0.05985	-0.07236	-0.15197	0.28333	-0.09934	-0.19934	-0.18263	-0.18263	-0.18263	-0.08494	-0.08771	-0.09934	-0.1669	-0.02196	0.03313	-0.05985	-0.15197	-0.08771	0.01849	-0.15197	0.00453	-0.08771	-0.15197	-0.03474	0.01849	-0.075	0.21082	-0.11066	-0.11066	-0.07236	-0.16057	-0.12397	0.28333	0.0835	-0.20045
CEBPA	0.04866	-0.12076	-0.11066	0.20045	-0.09934	-0.075	0.01849	-0.18263	-0.22145	-0.16057	-0.16057	0.22657	-0.1409	-0.075	-0.05985	-0.07236	-0.15197	-0.075	0.18543	-0.19934	-0.18263	-0.18263	-0.18263	-0.08494	-0.08771	-0.09934	-0.1669	-0.21082	-0.17039	-0.05985	-0.15197	-0.08771	-0.18028	-0.15197	0.00453	-0.08771	-0.33868	-0.22145	-0.18028	-0.075	0.21082	-0.11066	-0.11066	-0.07236	0.04866	-0.12397	-0.075	-0.1409	-0.00891
CUX1	0.4671	0.62106	0.25538	0.20045	0.18543	0.28333	0.01849	0.20045	0.15197	0.04866	0.04866	-0.08771	0.0835	-0.075	0.12397	0.29368	0.22145	0.28333	-0.09934	0.19028	0.00891	0.00891	0.00891	0.28031	-0.08771	0.18543	0.02196	0.35576	0.03313	-0.05985	0.22145	0.22657	0.01849	0.22145	0.00453	0.22657	0.22145	0.15197	0.01849	0.28333	-0.1669	0.07236	0.07236	0.11066	-0.16057	-0.12397	-0.075	0.0835	-0.00891
DNMT3A	0.09141	0.08283	0.13593	0.25663	0.17004	0.0835	0.15921	0.01674	0.05166	-0.03961	-0.03961	-0.16477	0.01634	0.0835	-0.11244	-0.02132	0.06526	0.0835	-0.00829	-0.00851	-0.10321	-0.10321	-0.10321	0.18351	0.03204	-0.00829	-0.07701	-0.04126	-0.19266	0.00268	0.06526	0.03204	0.03474	0.06526	-0.11348	0.03204	-0.05166	-0.06526	0.03474	-0.1409	-0.07701	-0.09329	-0.09329	-0.13593	0.09141	-0.11779	0.0835	0.01634	-0.01674
GNAS	0.04866	0.12651	0.25538	0.20045	-0.09934	-0.075	0.41603	0.20045	0.15197	0.04866	0.04866	0.22657	0.0835	-0.075	0.30779	0.11066	0.22145	0.28333	-0.09934	0.19028	0.20045	0.20045	0.20045	-0.08494	0.22657	-0.09934	0.21082	0.1669	0.03313	0.12397	0.22145	0.22657	0.21726	0.22145	0.19934	0.22657	0.22145	0.15197	0.21726	-0.075	0.02196	0.07236	0.07236	-0.07236	0.25788	0.05985	-0.075	0.0835	-0.00891
IKZF1	0.25788	0.12651	0.07236	0.00891	-0.09934	-0.075	0.01849	0.20045	0.15197	0.04866	0.04866	-0.08771	0.0835	-0.075	-0.05985	0.11066	0.22145	-0.075	-0.09934	0.19028	0.20045	0.20045	0.20045	0.28031	-0.08771	0.47021	0.02196	0.1669	0.23665	-0.05985	0.03474	0.54085	-0.18028	0.03474	-0.19028	0.54085	0.22145	0.15197	0.01849	-0.075	0.02196	0.25538	0.25538	-0.07236	0.04866	0.05985	-0.075	0.30789	0.18263
KMT2D	0.11987	0.23307	0.04736	-0.03894	0.09474	0.18543	0.07715	0.11328	0.00345	-0.21267	-0.21267	-0.11617	-0.18663	-0.09934	-0.17666	-0.19281	-0.00345	-0.09934	0.32105	0.09721	0.11328	0.11328	0.11328	-0.06413	0.63312	0.09474	0.12915	0.02094	-0.06394	0.11551	0.14493	-0.11617	-0.08082	0.14493	0.21243	-0.11617	0.14493	0.30021	-0.23878	-0.09934	-0.02094	-0.09809	-0.09809	0.09809	0.28614	0.03058	-0.09934	0.17004	-0.11328
NF1	-0.00427	0.07565	-0.18292	0.06641	-0.11617	-0.08771	-0.03649	-0.26956	-0.25896	-0.00427	-0.00427	-0.10256	0.03204	-0.08771	0.03749	0.0224	-0.2323	0.22657	-0.11617	-0.29007	-0.43755	-0.43755	-0.43755	-0.15272	-0.10256	-0.11617	-0.25039	-0.08089	-0.19925	-0.12373	-0.2323	-0.10256	-0.03649	-0.2323	-0.22252	-0.10256	-0.2323	-0.25896	-0.03649	-0.08771	0.08089	-0.18292	-0.18292	-0.13812	-0.18777	-0.35994	0.22657	-0.16477	-0.2344
NOTCH1	0.17923	0.29253	-0.0224	0.06641	-0.11617	-0.08771	-0.03649	-0.10157	-0.09521	-0.18777	-0.18777	-0.10256	-0.16477	0.22657	-0.12373	0.0224	-0.2323	-0.08771	-0.11617	-0.11921	-0.10157	-0.10157	-0.10157	-0.15272	-0.10256	-0.11617	-0.08475	0.08475	-0.02076	-0.12373	-0.06855	-0.10256	0.13784	-0.06855	-0.22252	-0.10256	-0.06855	-0.09521	-0.03649	-0.08771	0.08089	-0.0224	-0.0224	-0.13812	-0.18777	-0.03749	-0.08771	0.03204	-0.2344
PHF6	0.25788	0.37379	0.07236	0.00891	0.18543	0.28333	0.01849	0.00891	-0.03474	0.04866	0.04866	-0.08771	0.0835	-0.075	0.12397	0.11066	0.03474	0.28333	-0.09934	-0.00453	-0.18263	-0.18263	-0.18263	0.09768	-0.08771	-0.09934	0.02196	0.1669	0.03313	-0.05985	0.03474	-0.08771	0.01849	0.03474	0.00453	-0.08771	0.03474	-0.03474	0.01849	0.28333	0.02196	-0.11066	-0.11066	0.11066	-0.16057	-0.12397	-0.075	-0.1409	-0.00891
RUNX1	0.03022	-0.02381	-0.09399	-0.07377	-0.15995	-0.12076	0.12121	-0.07377	-0.22772	-0.11416	-0.11416	-0.14122	-0.07202	-0.12076	-0.0118	-0.03231	-0.02996	0.12651	-0.15995	-0.09692	-0.07377	-0.07377	-0.07377	-0.05275	0.07565	0.03656	-0.05152	0.05152	0.14697	-0.0118	-0.15881	0.07565	-0.01595	-0.15881	-0.03752	0.07565	-0.02996	0.02996	-0.01595	0.12651	0.20913	-0.09399	-0.09399	-0.1586	0.03022	0.0118	-0.12076	0.08283	-0.0584
SF3B1	0.07155	0.18603	-0.02816	0.0131	-0.14607	-0.11028	-0.11895	0.0131	-0.05108	-0.08228	-0.08228	0.1021	-0.20718	-0.11028	-0.22315	-0.1064	-0.08619	0.15317	-0.14607	-0.00666	0.0131	0.0131	0.0131	0.14364	-0.12897	0.0633	-0.10656	0.24541	0.04872	-0.22315	-0.08619	0.1021	0.02719	-0.08619	-0.13657	0.1021	0.05108	0.08619	0.02719	-0.11028	-0.10656	0.1064	0.1064	0.02816	-0.2361	-0.04714	0.15317	0.28776	-0.15392
TET2	-0.00637	-0.04894	-0.15325	-0.02624	0.01301	0.10365	-0.05447	-0.15164	-0.0199	-0.14334	-0.14334	0.05263	-0.24598	-0.13093	-0.06437	-0.08638	-0.10233	-0.13093	-0.17342	-0.17795	-0.15164	-0.15164	-0.15164	0.01112	-0.15311	-0.17342	-0.12651	-0.12076	-0.03098	-0.30505	-0.22456	0.05263	-0.18459	-0.22456	-0.20465	0.05263	-0.22456	-0.14213	-0.18459	0.10365	0.12076	-0.15325	-0.15325	0.03344	-0.28031	-0.17631	0.10365	-0.09907	0.15164
TP53	-0.03961	0.08283	-0.09329	0.01674	-0.00829	-0.1409	0.03474	-0.10321	0.05166	-0.03961	-0.03961	0.22885	0.01634	0.0835	-0.11244	-0.13593	-0.28551	0.0835	-0.18663	-0.13051	-0.10321	-0.10321	-0.10321	-0.27394	0.03204	-0.00829	-0.19528	-0.04126	0.06224	0.11779	-0.05166	-0.16477	0.03474	-0.05166	0.00851	-0.16477	-0.05166	0.05166	-0.08974	-0.1409	0.04126	-0.09329	-0.09329	-0.13593	-0.03961	-0.2329	0.0835	-0.12418	-0.13668
TYK2	0.04866	0.12651	0.25538	0.00891	-0.09934	-0.075	0.41603	0.20045	0.15197	0.4671	0.4671	0.22657	0.53229	-0.075	0.30779	0.11066	0.22145	0.64167	0.18543	0.19028	0.00891	0.00891	0.00891	0.09768	-0.08771	-0.09934	0.21082	0.1669	-0.17039	0.12397	0.22145	0.22657	0.21726	0.22145	0.19934	0.22657	0.22145	-0.03474	0.41603	-0.075	-0.35576	0.25538	0.25538	0.11066	0.25788	-0.12397	-0.075	-0.1409	-0.20045
U2AF1	-0.0464	0.03656	0.04736	0.2655	0.09474	-0.09934	0.07715	-0.03894	-0.14493	-0.0464	-0.0464	-0.11617	-0.00829	0.18543	0.11551	0.09809	-0.00345	-0.09934	-0.13158	-0.05761	-0.03894	-0.03894	-0.03894	-0.06413	0.13359	-0.13158	-0.02094	-0.12915	0.0978	0.11551	-0.00345	0.13359	0.07715	-0.00345	0.05761	0.13359	-0.00345	0.00345	-0.08082	-0.09934	0.12915	-0.24354	-0.24354	-0.19281	0.11987	0.03058	-0.09934	-0.18663	0.03894
[truncated: 209 more columns]

## Sheet: S4
Supplementary Table 4. Univariate and multivariate Cox regression analysis of variables in AML patients.
Variables	Univariate analyses						Variables	Multivariate analyses
	OS			PFS				OS			PFS
	HR	95%CI	P value	HR	95%CI	P value		HR	95%CI	P value	HR	95%CI	P value
Age	1.296	0.143-11.725	0.818	1.055	0.118-9.467	0.962	SETBP1 SNP rs1064204	5.717	0.445-73.443	0.181	5.204	0.445-73.4435.2040.181	0.097
Sex	3.354	0.374-30.065	0.28	3.558	0.396-31.967	0.257	FAT1 SNP rs146085516	12.162	0.488-302.816	0.128	8.732	0.488-302.8168.7320.128	0.134
Karyotyping	7.2	0.798-64.964	0.079	7.239	0.797-65.742	0.079	PDGFRA SNP rs35597368	8.585	0.910-81.012	0.06	3.881	0.910-81.0123.8810.06	0.203
FISH	1.161	0.193-6.993	0.871	1.681	0.280-10.086	0.57	KMT2C SNP rs201834857	0.836	0.052-13.330	0.899
PB blast percentage	3.533e-24	0-Inf	1	2.61e-23	0-Inf	1
BM blast percentage	4.781e-25	0-Inf	1	3.533e-24	0-Inf	1
RBC	25720000	0-Inf	0.999	25760000	0-Inf	0.999
WBC	247400000	0-Inf	0.999	248700000	0-Inf	0.999
Hb	25720000	0-Inf	0.999	25760000	0-Inf	0.999
PLT	25720000	0-Inf	0.999	25930000	0-Inf	0.999
LDH	1.146	0.128-10.257	0.903	1.301	0.145-11.683	0.814
BM WT1 expression	80220000	0-Inf	0.999	79670000	0-Inf	0.999
PB WT1 expression	71330000	0-Inf	0.999	25900000	0-Inf	0.999
disease status	2.553	0.281-23.223	0.405	2.316	0.258-20.780	0.453
VAF	2.91	0.006-1497.677	0.737	2.675	0.009-813.278	0.736
number of mutated genes	0.966	0.629-1.484	0.873	0.913	0.603-1.383	0.668
number of mutated sites	1.063	0.760-1.486	0.723	1.008	0.726-1.400	0.962
ARID1B	3.815e-08	0-Inf	0.999	1.378e-08	0-Inf	0.999
ASXL1	3.862e-08	0-Inf	0.999	3.8e-08	0-Inf	0.999
ATM	3.824e-08	0-Inf	0.999	1.387e-08	0-Inf	0.999
BCOR	1.36e-08	0-Inf	0.999	1.331e-08	0-Inf	0.999
CEBPA	3.865e-09	0-Inf	0.999	3.823e-09	0-Inf	0.999
DNMT3A	1.034	0.115-9.271	0.976	0.811	0.090-7.291	0.852
EZH2	3.862e-08	0-Inf	0.999	3.815e-08	0-Inf	0.999
FLT3	0.999	0.111-9.018	1	0.927	0.103-8.305	0.946
GATA2	1.237e-08	0-Inf	0.999	1.235e-08	0-Inf	0.999
IDH1	1.331	0.148-11.962	0.799	1.248	0.139-11.237	0.843
IDH2	2.906	0.312-27.104	0.349	1.984	0.217-18.170	0.544
KIT	1.09e-07	0-Inf	0.999	1.086e-07	0-Inf	0.999
KMT2A	1.383e-08	0-Inf	0.999	1.367e-08	0-Inf	0.999
KMT2C	4.569	0.475-43.960	0.188	3.014	0.336-27.061	0.324
KMT2D	3.591	0.597-21.595	0.163	4.662	0.773-28.112	0.093
KRAS	1.341e-08	0-Inf	0.999	1.348e-08	0-Inf	0.999
NPM1	1.279	0.140-11.700	0.827	0.92	0.102-8.262	0.94
NRAS	0.884	0.099-7.927	0.912	0.841	0.093-7.577	0.877
PHF6	3.188	0.344-29.505	0.307	2.89	0.319-26.143	0.345
RAD21	1.394e-08	0-Inf	0.999	3.756e-08	0-Inf	0.999
RUNX1	1.189e-08	0-Inf	0.999	4.256e-09	0-Inf	0.999
STAG2	1.211e-08	0-Inf	0.999	1.226e-08	0-Inf	0.999
TET2	4.284e-09	0-Inf	0.999	4.076e-09	0-Inf	0.999
TP53	10690000000000	0-Inf	1	NA	NA-NA	NA
TYK2	1.992	0.219-18.095	0.541	2.021	0.222-18.423	0.533
WT1	1.187e-08	0-Inf	0.999	1.3e-08	0-Inf	0.999
NT5C2 SNP rs34104646	1.572	0.260-9.509	0.622	1.445	0.241-8.666	0.687
NT5C2 SNP rs10883841	0.649	0.072-5.817	0.699	0.635	0.071-5.690	0.685
ANKRD26 SNP rs2274741	1.363	0.226-8.223	0.736	1.319	0.220-7.916	0.762
ANKRD26 SNP rs10829163	1.497	0.166-13.456	0.719	1.553	0.174-13.897	0.694
ANKRD26 SNP rs12572862	1.004	0.112-8.990	0.997	1.128	0.126-10.122	0.914
ANKRD26 SNP rs138423863	1.26e-08	0-Inf	0.999	1.274e-08	0-Inf	0.999
ANKRD26 SNP rs12359281	1.481	0.164-13.398	0.727	1.081	0.121-9.687	0.944
ANKRD26 SNP rs7897309	1.793	0.198-16.219	0.603	1.502	0.167-13.502	0.716
PTEN SNP rs12573787	1.152	0.191-6.965	0.878	1.067	0.176-6.480	0.943
PTEN SNP rs71022512	0.672	0.110-4.112	0.667	0.829	0.137-5.016	0.838
PTEN SNP rs2943772	0.672	0.110-4.112	0.667	0.829	0.137-5.016	0.838
ATM SNP rs659243	0.994	0.164-6.019	0.995	1.144	0.190-6.910	0.883
KMT2A SNP rs150804738	1.204e-08	0-Inf	0.999	1.188e-08	0-Inf	0.999
NOTCH2 SNP rs61788900	1.479	0.244-8.984	0.67	1.512	0.251-9.115	0.652
NOTCH2 SNP rs61788901	1.339	0.222-8.090	0.75	1.289	0.214-7.763	0.782
NOTCH2 SNP rs11810554	0.931	0.154-5.646	0.938	0.862	0.143-5.185	0.871
NOTCH2 SNP rs372504208	3.862e-08	0-Inf	0.999	1.387e-08	0-Inf	0.999
SH2B3 SNP rs78894077	1.228e-08	0-Inf	0.999	1.238e-08	0-Inf	0.999
SH2B3 SNP rs3184504	1.519	0.168-13.724	0.71	1.382	0.153-12.475	0.773
DDX11 SNP rs2075322	1.578	0.175-14.210	0.684	1.439	0.160-12.968	0.745
DDX11 SNP rs1046457	1.604	0.178-14.431	0.673	1.498	0.166-13.486	0.718
DDX11 SNP rs1046458	1.604	0.178-14.431	0.673	1.498	0.166-13.486	0.718
KDM5A SNP rs11062385	1.48	0.247-8.879	0.668	1.663	0.275-10.055	0.579
KMT2D SNP rs80149580	1.287e-08	0-Inf	0.999	1.279e-08	0-Inf	0.999
KMT2D SNP rs3741626	1.404	0.156-12.676	0.762	1.5	0.166-13.524	0.718
FLT3 SNP rs1933437	2.086	0.232-18.749	0.512	2.095	0.232-18.902	0.51
FLT3 SNP rs12872889	1.685	0.280-10.134	0.569	1.622	0.269-9.780	0.598
DIS3 SNP rs7332388	1.644	0.274-9.859	0.586	1.764	0.294-10.576	0.535
DIS3 SNP rs4883918	1.119	0.186-6.729	0.902	1.107	0.185-6.640	0.911
MPL SNP rs149265851	1.374	0.153-12.373	0.777	1.798	0.186-17.418	0.613
ATG2B SNP rs2289622	1.912	0.212-17.239	0.564	1.662	0.185-14.907	0.65
ATG2B SNP rs143695335	1.271e-08	0-Inf	0.999	1.205e-08	0-Inf	0.999
ATG2B SNP rs3759601	2.578	0.429-15.486	0.301	2.467	0.411-14.799	0.323
ATG2B SNP rs9323945	1.912	0.212-17.239	0.564	1.662	0.185-14.907	0.65
NM_018036 SNP rs34296665	0.768	0.128-4.619	0.773	0.807	0.134-4.837	0.814
ATG2B SNP rs146022217	1.246e-08	0-Inf	0.999	1.181e-08	0-Inf	0.999
PML SNP rs743580	2.047	0.228-18.373	0.522	1.944	0.216-17.480	0.553
PML SNP rs743581	0.579	0.097-3.464	0.549	0.583	0.097-3.495	0.555
PML SNP rs743582	1.854	0.308-11.162	0.5	2.034	0.335-12.350	0.441
TP53 SNP rs1042522	0.823	0.092-7.388	0.862	1.054	0.117-9.526	0.963
SETBP1 SNP rs663651	1.138	0.190-6.835	0.887	1.027	0.171-6.158	0.976
SETBP1 SNP rs3085861	1.138	0.190-6.835	0.887	1.027	0.171-6.158	0.976
SETBP1 SNP rs3744825	3.609	0.597-21.826	0.162	3.308	0.552-19.830	0.19
SETBP1 SNP rs1064204	6.868	1.147-41.117	0.035	6.971	1.162-41.810	0.034
TYK2 SNP rs2304256	3.799	0.422-34.218	0.234	3.48	0.388-31.228	0.265
DOT1L SNP rs3815308	1.796	0.300-10.767	0.522	1.947	0.322-11.757	0.468
DOT1L SNP rs2302061	0.395	0.044-3.558	0.408	0.362	0.040-3.248	0.364
CEBPA SNP rs762459325	1.854	0.206-16.700	0.582	2.589	0.288-23.254	0.396
ASXL1 SNP rs6058694	0.672	0.110-4.112	0.667	0.829	0.137-5.016	0.838
PTPRT SNP rs2867655	0.871	0.144-5.266	0.88	0.76	0.127-4.559	0.764
EP300 SNP rs20551	1.858	0.207-16.715	0.58	1.549	0.173-13.879	0.696
EP300 SNP rs188035979	1.366e-08	0-Inf	0.999	1.308e-08	0-Inf	0.999
GATA2 SNP rs78245253	1.365e-08	0-Inf	0.999	1.36e-08	0-Inf	0.999
GATA2 SNP rs2335052	0.753	0.124-4.559	0.758	0.726	0.119-4.427	0.728
MECOM SNP rs7622799	2.079	0.337-12.814	0.43	2.087	0.333-13.093	0.432
TET2 SNP rs12498609	4.102	0.457-36.833	0.207	4.079	0.456-36.502	0.209
TET2 SNP rs6843141	4.209e-09	0-Inf	0.999	4.247e-09	0-Inf	0.999
TET2 SNP rs141975400	2.537	0.282-22.812	0.406	2.021	0.222-18.423	0.533
TET2 SNP rs34402524	1.345e-08	0-Inf	0.999	1.331e-08	0-Inf	0.999
TET2 SNP rs2454206	1.68	0.280-10.073	0.57	1.779	0.296-10.696	0.529
FAT1 SNP rs148468016	2.57	0.286-23.120	0.4	3.09	0.342-27.927	0.315
FAT1 SNP rs1280097	0.772	0.127-4.713	0.779	0.886	0.146-5.397	0.896
FAT1 SNP rs74511500	4.987	0.827-30.063	0.08	4.093	0.674-24.855	0.126
FAT1 SNP rs2637777	6.241	0.674-57.836	0.107	4.193	0.463-37.938	0.202
FAT1 SNP rs28647489	3.273	0.540-19.845	0.197	2.659	0.441-16.022	0.286
FAT1 SNP rs74986565	1.376e-08	0-Inf	0.999	1.343e-08	0-Inf	0.999
FAT1 SNP rs1280098	4.214	0.458-38.813	0.204	2.725	0.303-24.487	0.371
FAT1 SNP rs77834784	3.548e-09	0-Inf	0.999	3.222e-09	0-Inf	0.999
FAT1 SNP rs146085516	35.1	2.157-571.188	0.012	17.959	1.608-200.591	0.019
FAT1 SNP rs3796648	3.548e-09	0-Inf	0.999	3.222e-09	0-Inf	0.999
FAT1 SNP rs28489116	2.876	0.472-17.512	0.252	2.211	0.367-13.303	0.386
FAT1 SNP rs2304867	3.548e-09	0-Inf	0.999	3.222e-09	0-Inf	0.999
FAT1 SNP rs328418	3.684	0.402-33.747	0.248	2.395	0.267-21.491	0.435
FAT1 SNP rs11939575	4.341	0.480-39.250	0.191	3.754	0.417-33.822	0.238
FAT1 SNP rs1877731	4.341	0.480-39.250	0.191	3.754	0.417-33.822	0.238
FAT1 SNP rs367863	4.341	0.480-39.250	0.191	3.754	0.417-33.822	0.238
FAT1 SNP rs3733413	1.271	0.142-11.416	0.83	0.974	0.108-8.752	0.981
FAT1 SNP rs3733414	0.909	0.101-8.156	0.932	0.702	0.078-6.314	0.753
FAT1 SNP rs3733415	7.017	0.775-63.575	0.083	6.689	0.727-61.536	0.093
FAT1 SNP rs75367100	1.379e-08	0-Inf	0.999	1.364e-08	0-Inf	0.999
PDGFRA SNP rs35597368	13.427	2.057-87.625	0.007	8.811	1.439-53.961	0.019
KIT SNP rs3822214	1.171	0.131-10.492	0.888	0.979	0.108-8.866	0.985
SRP72 SNP rs17524437	1.316	0.146-11.819	0.807	1.356	0.150-12.272	0.787
ZNF608 SNP rs6862252	1.912	0.212-17.239	0.564	1.662	0.185-14.907	0.65
IL7R SNP rs1494558	5.409	0.599-48.866	0.133	4.937	0.548-44.446	0.154
IL7R SNP rs1494555	4.749	0.527-42.770	0.165	4.797	0.532-43.263	0.162
IL7R SNP rs6897932	2	0.334-11.984	0.448	2.075	0.346-12.457	0.425
IL7R SNP rs3194051	1.287e-08	0-Inf	0.999	1.262e-08	0-Inf	0.999
IL7R SNP rs2229232	1.35e-08	0-Inf	0.999	1.387e-08	0-Inf	0.999
COL12A1 SNP rs970547	2.748	0.305-24.797	0.368	2.505	0.278-22.592	0.413
COL12A1 SNP rs240736	1.223e-08	0-Inf	0.999	1.201e-08	0-Inf	0.999
CUX1 SNP rs803064	0.855	0.142-5.158	0.864	0.681	0.113-4.091	0.674
EZH2 SNP rs2302427	1.618	0.270-9.702	0.598	1.522	0.254-9.119	0.645
KMT2C SNP rs75191113	1.366e-08	0-Inf	0.999	1.308e-08	0-Inf	0.999
KMT2C SNP rs74483926	2.675	0.446-16.058	0.282	2.538	0.422-15.249	0.309
KMT2C SNP rs28522267	73290000	0-Inf	0.999	73690000	0-Inf	0.999
KMT2C SNP rs77735469	285700000	0-Inf	0.999	267900000	0-Inf	0.999
KMT2C SNP rs4024420	1.393e-08	0-Inf	0.999	1.334e-08	0-Inf	0.999
KMT2C SNP rs2479172	74550000	0-Inf	0.999	27200000	0-Inf	0.999
KMT2C SNP rs150073007	240700000	0-Inf	0.999	234800000	0-Inf	0.999
KMT2C SNP rs4024453	0.749	0.123-4.549	0.753	0.841	0.139-5.095	0.851
KMT2C SNP rs201834857	6.495	1.083-38.964	0.041	5.265	0.866-32.022	0.071
KMT2C SNP rs10454320	25770000	0-Inf	0.999	25950000	0-Inf	0.999
KMT2C SNP rs56850341	25770000	0-Inf	0.999	25950000	0-Inf	0.999
IKZF1 SNP rs10899750	1.025	0.170-6.194	0.979	1.041	0.173-6.264	0.965
SMARCA2 SNP rs113070757	5.169	0.573-46.646	0.143	4.254	0.474-38.156	0.196
SMARCA2 SNP rs2296212	0.813	0.090-7.361	0.854	0.828	0.091-7.534	0.867
PAX5 SNP rs3780135	2.067	0.228-18.756	0.519	1.744	0.194-15.718	0.62
BCORL1 SNP rs4830173	0.672	0.110-4.112	0.667	0.829	0.137-5.016	0.838
ZRSR2 SNP rs188867560	1.307e-08	0-Inf	0.999	1.278e-08	0-Inf	0.999
KDM6A SNP rs2230018	1.729	0.288-10.364	0.549	1.905	0.315-11.503	0.483
ATRX SNP rs3088074	1.523	0.253-9.157	0.646	1.565	0.260-9.416	0.625

## Sheet: S5
Supplementary Table 5. Univariate and multivariate Cox regression analysis of variables in MDS patients.
Variables	Univariate analyses						Variables	Multivariate analyses
	OS			PFS				OS			PFS
	HR	95%CI	P value	HR	95%CI	P value		HR	95%CI	P value	HR	95%CI	P value
Age	2.086	0.517-8.411	0.301	1.977	0.488-8.008	0.34	TP53	2.768	0.625-12.261	0.18	2.698	0.627-11.603	0.182
Sex	1.261	0.261-6.087	0.773	1.181	0.244-5.710	0.836	IL7R SNP rs2229232	4.913	0.551-43.834	0.154	4.147	0.637-27.008	0.137
Karyotyping	2.41	0.466-12.459	0.294	5.478	0.898-33.419	0.065	FAT1 SNP rs3733414	3.598	0.654-19.781	0.141
FISH	1.919	0.398-9.250	0.417	1.831	0.379-8.849	0.452	PB blast percentage				3.166	0.604-16.580	0.173
PB blast percentage	3.426	0.849-13.817	0.084	4.482	1.037-19.381	0.045
BM blast percentage	1.938	0.399-9.415	0.412	2.519	0.501-12.673	0.262
RBC	NA	NA-NA	NA	NA	NA-NA	NA
WBC	0.994	0.124-7.976	0.995	1.165	0.145-9.340	0.886
Hb	NA	NA-NA	NA	NA	NA-NA	NA
PLT	0.663	0.176-2.500	0.544	0.723	0.191-2.746	0.634
LDH	1.108	0.276-4.445	0.885	0.859	0.214-3.456	0.831
BM WT1 expression	233100000	0-Inf	0.999	220200000	0-Inf	0.999
PB WT1 expression	924400000	0-Inf	0.999	1052000000	0-Inf	0.999
VAF	0.09	0.001-14.503	0.354	0.01	1.254e-5-7.474	0.172
number of mutated genes	1.045	0.722-1.512	0.816	1.016	0.709-1.457	0.93
number of mutated sites	1.098	0.832-1.451	0.509	1.068	0.816-1.398	0.632
ASXL1	1.298e-08	0-Inf	0.999	1.267e-08	0-Inf	0.998
ATM	1.354e-08	0-Inf	0.999	3.667e-08	0-Inf	0.998
BCOR	1.121	0.140-8.997	0.914	0.961	0.120-7.713	0.97
CEBPA	1.492	0.186-11.962	0.706	1.272	0.158-10.230	0.821
CUX1	3.876e-08	0-Inf	0.999	3.872e-08	0-Inf	0.999
DNMT3A	1.421	0.355-5.688	0.619	1.314	0.326-5.292	0.701
GNAS	3.224e+16	0-Inf	1	3.224e+16	0-Inf	1
IKZF1	2.929e-07	0-Inf	0.999	2.929e-07	0-Inf	0.999
KMT2D	4.109	0.974-17.336	0.054	2.82	0.700-11.362	0.145
NF1	2.333	0.481-11.307	0.293	2.108	0.435-10.207	0.354
NOTCH1	4.455e-09	0-Inf	0.999	1.255e-08	0-Inf	0.998
PHF6	3.761e-08	0-Inf	0.998	3.748e-08	0-Inf	0.998
RUNX1	4.388	0.802-24.012	0.088	4.552	0.831-24.923	0.081
SF3B1	4.314e-09	0-Inf	0.999	1.243e-08	0-Inf	0.999
TET2	1.89	0.388-9.203	0.431	2.85	0.564-14.386	0.205
TP53	4.387	1.169-16.464	0.028	4.525	1.191-17.191	0.027
TYK2	1.369e-08	0-Inf	0.999	1.353e-08	0-Inf	0.999
U2AF1	0.656	0.081-5.311	0.693	0.576	0.071-4.700	0.607
NT5C2 SNP rs34104646	3.186	0.764-13.281	0.112	4.056	0.870-18.913	0.075
NT5C2 SNP rs10883841	3.182	0.643-15.755	0.156	5.523	0.908-33.591	0.064
ANKRD26 SNP rs2274741	0.628	0.155-2.544	0.515	0.56	0.139-2.255	0.415
ANKRD26 SNP rs10829163	0.857	0.214-3.433	0.827	0.953	0.238-3.816	0.946
ANKRD26 SNP rs12572862	1.214e-08	0-Inf	0.998	4.222e-09	0-Inf	0.999
ANKRD26 SNP rs138423863	1.333e-08	0-Inf	0.999	1.287e-08	0-Inf	0.998
ANKRD26 SNP rs12359281	1.708	0.422-6.915	0.453	1.453	0.362-5.832	0.598
ANKRD26 SNP rs7897309	0.769	0.204-2.904	0.699	0.751	0.197-2.855	0.674
PTEN SNP rs12573787	0.25	0.031-2.005	0.192	0.2	0.025-1.616	0.131
NM_001304717 SNP rs71022512	3.64e-09	0-Inf	0.999	3.797e-09	0-Inf	0.999
PTEN SNP rs2943772	3.64e-09	0-Inf	0.999	3.797e-09	0-Inf	0.999
PTEN SNP rs11202592	3.178	0.377-26.790	0.288	2.471	0.300-20.323	0.4
ATM SNP rs659243	4.104e-09	0-Inf	0.999	4.31e-09	0-Inf	0.999
NOTCH2 SNP rs60854092	1.362e-08	0-Inf	0.999	1.341e-08	0-Inf	0.999
NOTCH2 SNP rs61788900	0.568	0.142-2.278	0.425	0.527	0.131-2.117	0.367
NOTCH2 SNP rs61788901	0.555	0.138-2.223	0.405	0.515	0.128-2.066	0.349
NOTCH2 SNP rs11810554	0.506	0.125-2.044	0.339	0.446	0.111-1.788	0.254
NOTCH2 SNP rs372504208	3.761e-08	0-Inf	0.998	3.748e-08	0-Inf	0.998
SH2B3 SNP rs78894077	0.669	0.083-5.381	0.706	0.523	0.065-4.199	0.542
SH2B3 SNP rs3184504	0.636	0.169-2.387	0.502	0.61	0.162-2.299	0.465
DDX11 SNP rs2075322	0.675	0.180-2.526	0.559	0.649	0.173-2.438	0.522
DDX11 SNP rs1046457	0.675	0.180-2.526	0.559	0.649	0.173-2.438	0.522
DDX11 SNP rs1046458	0.675	0.180-2.526	0.559	0.649	0.173-2.438	0.522
KDM5A SNP rs11062385	0.328	0.068-1.586	0.166	0.326	0.067-1.580	0.164
KDM5A SNP rs139848270	2.758	0.571-13.314	0.206	2.257	0.468-10.888	0.311
KMT2D SNP rs3741626	3.805e-08	0-Inf	0.998	1.387e-08	0-Inf	0.999
FLT3 SNP rs1933437	0.442	0.110-1.775	0.25	0.426	0.106-1.714	0.23
FLT3 SNP rs12872889	0.501	0.062-4.045	0.516	0.679	0.080-5.743	0.722
DIS3 SNP rs7332388	0.872	0.181-4.204	0.864	0.868	0.179-4.204	0.861
DIS3 SNP rs4883918	1.684	0.444-6.394	0.444	1.618	0.424-6.169	0.481
ATG2B SNP rs2289622	0.779	0.207-2.937	0.712	0.761	0.200-2.888	0.688
ATG2B SNP rs143695335	1.362e-08	0-Inf	0.999	1.341e-08	0-Inf	0.999
ATG2B SNP rs3759601	0.9	0.186-4.351	0.895	0.993	0.203-4.848	0.993
ATG2B SNP rs9323945	0.779	0.207-2.937	0.712	0.761	0.200-2.888	0.688
ATG2B SNP rs34296665	0.875	0.176-4.358	0.871	0.685	0.141-3.343	0.64
ATG2B SNP rs146022217	1.362e-08	0-Inf	0.999	1.341e-08	0-Inf	0.999
PML SNP rs743580	0.462	0.115-1.851	0.276	0.458	0.114-1.840	0.271
PML SNP rs743581	1.648	0.391-6.950	0.497	1.336	0.325-5.490	0.688
PML SNP rs743582	2.562e-09	0-Inf	0.998	2.867e-09	0-Inf	0.998
NF1 SNP rs146051850	3.88e-08	0-Inf	0.999	3.822e-08	0-Inf	0.998
TP53 SNP rs1042522	1.411	0.348-5.727	0.63	1.444	0.356-5.865	0.607
SETBP1 SNP rs663651	0.381	0.078-1.849	0.231	0.383	0.079-1.872	0.236
SETBP1 SNP rs3085861	0.381	0.078-1.849	0.231	0.383	0.079-1.872	0.236
SETBP1 SNP rs3744825	0.67	0.166-2.709	0.575	0.666	0.163-2.718	0.571
SETBP1 SNP rs1064204	0.801	0.166-3.874	0.783	0.776	0.161-3.752	0.753
TYK2 SNP rs2304256	0.268	0.056-1.296	0.102	0.264	0.055-1.274	0.097
CALR SNP rs143880510	2.573	0.532-12.446	0.24	4.136	0.832-20.564	0.083
DOT1L SNP rs3815308	0.372	0.046-2.979	0.351	0.442	0.055-3.557	0.443
DOT1L SNP rs2302061	0.922	0.190-4.463	0.92	0.782	0.162-3.777	0.759
CEBPA SNP rs762459325	1.26e-08	0-Inf	0.998	1.219e-08	0-Inf	0.998
ASXL1 SNP rs1085307856	2.919	0.557-15.288	0.205	2.594	0.516-13.043	0.247
ASXL1 SNP rs3746609	3.761e-08	0-Inf	0.998	1.367e-08	0-Inf	0.999
ASXL1 SNP rs6058694	3.64e-09	0-Inf	0.999	3.797e-09	0-Inf	0.999
PTPRT SNP rs2867655	0.687	0.184-2.572	0.577	0.661	0.176-2.480	0.54
EP300 SNP rs20551	1.293e-08	0-Inf	0.998	1.305e-08	0-Inf	0.999
GATA2 SNP rs78245253	3.378	0.831-13.727	0.089	2.827	0.703-11.367	0.143
GATA2 SNP rs2335052	1.344	0.278-6.489	0.713	1.307	0.270-6.338	0.74
MECOM SNP rs7622799	2.098	0.432-10.181	0.358	2.282	0.456-11.420	0.315
TET2 SNP rs12498609	1.572	0.420-5.884	0.502	1.655	0.444-6.176	0.453
TET2 SNP rs6843141	1.184	0.148-9.493	0.874	1.063	0.132-8.531	0.955
TET2 SNP rs34402524	1.298	0.156-10.809	0.809	1.025	0.126-8.354	0.982
TET2 SNP rs2454206	1.133	0.232-5.532	0.877	1.056	0.217-5.145	0.946
FAT1 SNP rs1280097	4.079e-09	0-Inf	0.999	4.275e-09	0-Inf	0.999
FAT1 SNP rs74511500	1.938	0.230-16.328	0.543	1.459	0.178-11.995	0.725
FAT1 SNP rs2637777	1.714	0.455-6.462	0.426	1.611	0.428-6.066	0.481
FAT1 SNP rs28647489	0.825	0.169-4.024	0.812	0.787	0.161-3.844	0.767
FAT1 SNP rs1280098	1	0.247-4.049	1	0.938	0.232-3.794	0.929
FAT1 SNP rs77834784	1.574	0.326-7.598	0.572	1.418	0.293-6.858	0.664
FAT1 SNP rs146085516	1.289e-08	0-Inf	0.998	1.26e-08	0-Inf	0.998
FAT1 SNP rs3796648	1.574	0.326-7.598	0.572	1.418	0.293-6.858	0.664
FAT1 SNP rs28489116	1.084	0.218-5.381	0.922	1.053	0.210-5.282	0.95
FAT1 SNP rs2304867	1.574	0.326-7.598	0.572	1.418	0.293-6.858	0.664
FAT1 SNP rs328418	1.25	0.333-4.693	0.741	1.155	0.308-4.326	0.83
FAT1 SNP rs11939575	1.579	0.404-6.168	0.511	1.455	0.372-5.693	0.59
FAT1 SNP rs1877731	1.579	0.404-6.168	0.511	1.455	0.372-5.693	0.59
FAT1 SNP rs367863	1.579	0.404-6.168	0.511	1.455	0.372-5.693	0.59
FAT1 SNP rs3733413	4.059	0.903-18.252	0.068	3.133	0.745-13.178	0.119
FAT1 SNP rs3733414	5.749	1.264-26.154	0.024	3.995	0.985-16.207	0.053
FAT1 SNP rs3733415	0.334	0.041-2.703	0.304	0.316	0.039-2.556	0.28
PDGFRA SNP rs35597368	4.729	0.864-25.880	0.073	4.234	0.775-23.131	0.096
PDGFRA SNP rs2291591	1.333e-08	0-Inf	0.999	1.365e-08	0-Inf	0.999
KIT SNP rs3822214	0.891	0.111-7.168	0.913	1.082	0.134-8.763	0.941
ZNF608 SNP rs6862252	1.027	0.272-3.877	0.968	1.025	0.268-3.918	0.971
IL7R SNP rs1494558	0.565	0.117-2.740	0.478	0.51	0.105-2.467	0.402
IL7R SNP rs1494555	1.4	0.369-5.310	0.621	1.235	0.327-4.666	0.755
IL7R SNP rs6897932	1.205	0.300-4.836	0.793	0.955	0.237-3.849	0.948
IL7R SNP rs3194051	1.251e-08	0-Inf	0.998	4.352e-09	0-Inf	0.999
IL7R SNP rs2229232	13.276	1.866-94.456	0.01	9.738	1.603-59.139	0.013
COL12A1 SNP rs970547	0.879	0.234-3.308	0.849	0.894	0.235-3.399	0.87
COL12A1 SNP rs201567848	1.328e-08	0-Inf	0.999	1.284e-08	0-Inf	0.998
COL12A1 SNP rs240736	1.364	0.282-6.599	0.699	2.122	0.400-11.259	0.377
CUX1 SNP rs803064	1.082	0.286-4.094	0.907	0.979	0.259-3.694	0.975
EZH2 SNP rs2302427	0.965	0.258-3.612	0.957	1.091	0.291-4.092	0.897
KMT2C SNP rs75191113	1.351e-08	0-Inf	0.999	1.334e-08	0-Inf	0.999
KMT2C SNP rs74483926	3.456	0.714-16.731	0.123	3.228	0.666-15.656	0.146
KMT2C SNP rs28522267	2.198	0.274-17.647	0.459	2.165	0.269-17.415	0.468
KMT2C SNP rs77735469	0.584	0.155-2.199	0.426	0.754	0.202-2.810	0.673
KMT2C SNP rs199504848	3.784e-08	0-Inf	0.999	3.801e-08	0-Inf	0.999
KMT2C SNP rs2479172	1.196	0.148-9.649	0.866	1.465	0.182-11.804	0.72
KMT2C SNP rs150073007	1.47	0.366-5.913	0.587	1.166	0.291-4.669	0.829
KMT2C SNP rs4024453	4.079e-09	0-Inf	0.999	4.275e-09	0-Inf	0.999
KMT2C SNP rs3735156	1.335e-08	0-Inf	0.999	1.33e-08	0-Inf	0.999
KMT2C SNP rs10454320	1.196	0.148-9.649	0.866	1.465	0.182-11.804	0.72
KMT2C SNP rs56850341	1.196	0.148-9.649	0.866	1.465	0.182-11.804	0.72
IKZF1 SNP rs10899750	1.22	0.253-5.889	0.805	1.006	0.207-4.891	0.994
SMARCA2 SNP rs113070757	0.895	0.221-3.628	0.877	0.806	0.199-3.254	0.762
SMARCA2 SNP rs2296212	1.217	0.246-6.017	0.81	1.21	0.242-6.048	0.816
PAX5 SNP rs3780135	0.769	0.204-2.904	0.699	0.751	0.197-2.855	0.674
BCORL1 SNP rs4830173	3.64e-09	0-Inf	0.999	3.797e-09	0-Inf	0.999
KDM6A SNP rs2230018	0.844	0.174-4.096	0.834	0.871	0.180-4.223	0.864
ATRX SNP rs3088074	0.328	0.041-2.633	0.294	0.292	0.036-2.344	0.247
